# Supplementary material for: Extracellular Vesicle-Derived microRNAs of Human Wharton’s Jelly Mesenchymal Stromal Cells May Activate Endogenous VEGF-A to Promote Angiogenesis
Source: Int J Mol Sci. 2021 Feb 19;22(4):2045. doi: 10.3390/ijms22042045 (PMC7922033; doi:10.3390/ijms22042045)
Supplement: Supplementary file 1 [file ijms-22-02045-s001.zip]

Archive with 9 entries (9 files):
- Figure S1.pdf
- Figure S2.pdf
- Figure S3a.pdf
- Figure S3b.pdf
- Figure S3c.pdf
- Table S1.xls
- Table S2.xls
- Table S3.xls
- Table S4.docx
