# Supplementary material for: Extracellular Vesicle-Derived microRNAs of Human Wharton’s Jelly Mesenchymal Stromal Cells May Activate Endogenous VEGF-A to Promote Angiogenesis
Source: Int J Mol Sci. 2021 Feb 19;22(4):2045. doi: 10.3390/ijms22042045 (PMC7922033; doi:10.3390/ijms22042045)
Supplement: Supplementary file 1 [file ijms-22-02045-s001.zip › Table S1.xls]

## Sheet: Foglio1
Gene	EV fet derm 1	EV fet derm 2	EV fet derm 3	EV WJ 1	EV WJ 2	EV WJ 3		EV Fet derm 1	EV fet derm 2	EV fet derm 3	EV WJ 1	EV WJ 2	EV WJ 2		2^-ddct	P-value
hsa-let-7a-000377	33.0181	27.9728	37	26.0084	26.9769	28.0084		-7.48719	-4.13714	-12.8261	-3.51733	-5.36209	-3.3063		4920.87	0.19273
hsa-let-7c-000379	30.9665	28.9925	31.9748	28.9811	29.9356	30.985		-5.43563	-5.15675	-7.80086	-6.49009	-8.32077	-6.28284		0.153844	0.443461
hsa-let-7d-002283	30.9505	28.9765	32.9583	27.978	27.9634	28.984		-5.41965	-5.14079	-8.78436	-5.48697	-6.34864	-4.28192		9.36496	0.459347
hsa-let-7e-002406	28.0295	25.0478	29.9842	24.9767	24.9451	25.9759		-2.49856	-1.21207	-5.81031	-2.48569	-3.33035	-1.27376		5.39319	0.616342
hsa-let-7f-000382	37	37	37	28.0553	28.9817	28.9542		-11.4691	-13.1643	-12.8261	-5.56427	-7.36696	-4.25209		1.26981e+06	0.00290156
hsa-let-7g-002282	30.9959	28.9955	33.0176	27.9812	27.9822	29.9524		-5.46502	-5.1598	-8.84365	-5.49015	-6.36742	-5.25028		5.1359	0.556608
hsa-miR-1-002222	37	34.0098	37	32.9681	33.8901	37		-11.4691	-10.1741	-12.8261	-10.477	-12.2753	-12.2979		0.668537	0.852216
hsa-miR-9-000583	33.0012	37	37	32.938	33.0289	37		-7.47035	-13.1643	-12.8261	-10.447	-11.4141	-12.2979		0.616342	0.909371
hsa-miR-10a-000387	29.9592	26.977	31.9822	26.9722	27.9587	29.9825		-4.42834	-3.14131	-7.80829	-4.48114	-6.3439	-5.28041		0.603945	0.878812
hsa-miR-10b-002218	37	31.049	37	33.0148	28.992	33.0172		-11.4691	-7.21326	-12.8261	-10.5237	-7.37725	-8.31506		39.1898	0.412614
U6 snRNA-001973	25.5309	23.8357	24.1739	22.491	21.6148	24.7021		0	0	0	0	0	0		1	#DIV/0!
U6 snRNA-001973	25.5309	23.8357	24.1739	22.491	21.6148	24.7021		0	0	0	0	0	0		1	#DIV/0!
hsa-miR-15a-000389	37	37	37	37	37	37		-11.4691	-13.1643	-12.8261	-14.509	-15.3852	-12.2979		0.0376147	0.209009
hsa-miR-15b-000390	32.9623	29.9818	33.0662	29.0234	27.9952	33.0007		-7.43137	-6.14607	-8.89231	-6.53234	-6.3804	-8.29855		2.3924	0.697581
hsa-miR-16-000391	29.9764	26.9668	31.9859	26.9939	25.9701	28.9741		-4.44547	-3.13106	-7.81197	-4.50285	-4.35534	-4.27201		4.78428	0.618221
hsa-miR-17-002308	28.9766	25.9546	28.9648	24.9729	24.9635	27.9731		-3.44571	-2.1189	-4.79089	-2.48184	-3.34867	-3.27097		2.38507	0.636868
hsa-miR-18a-002422	33.064	32.9952	33.0879	29.9802	29.9846	32.9969		-7.5331	-9.15955	-8.91403	-7.48915	-8.36978	-8.29474		2.7378	0.450221
hsa-miR-18b-002217	37	37	37	30.0625	28.8968	37		-11.4691	-13.1643	-12.8261	-7.57147	-7.28199	-12.2979		1267.84	0.114323
hsa-miR-19a-000395	32.9443	31.9939	33.9962	28.9958	28.9914	33.9484		-7.41336	-8.15817	-9.82226	-6.50472	-7.37659	-9.2463		4.81052	0.52191
hsa-miR-19b-000396	30.0069	25.9961	30.9908	23.9673	23.9922	29.0121		-4.47598	-2.16038	-6.81689	-1.47629	-2.37742	-4.30996		39.113	0.327743
hsa-miR-20a-000580	29.9795	26.9956	32.0025	25.9844	24.9755	28.9932		-4.44864	-3.1599	-7.82856	-3.49337	-3.36076	-4.29113		19.5873	0.371326
hsa-miR-20b-001014	32.9626	29.9653	32.9347	28.9634	28.9693	31.9505		-7.43169	-6.12956	-8.76082	-6.47235	-7.35453	-7.2484		2.37314	0.634477
hsa-miR-21-000397	28.9729	24.9983	29.959	21.9996	21.9597	25.9756		-3.44201	-1.16264	-5.78508	0.491441	-0.344881	-1.27347		614.308	0.0967274
hsa-miR-22-000398	37	37	37	27.9895	28.0195	37		-11.4691	-13.1643	-12.8261	-5.49845	-6.40476	-12.2979		9798.97	0.114181
hsa-miR-23a-000399	37	29.9784	37	28.941	37	37		-11.4691	-6.14274	-12.8261	-6.44998	-15.3852	-12.2979		0.0772062	0.72948
hsa-miR-23b-000400	37	37	37	32.9865	37	37		-11.4691	-13.1643	-12.8261	-10.4954	-15.3852	-12.2979		0.607502	0.882251
hsa-miR-24-000402	25.9755	22.9901	26.9851	19.9961	20.9955	23.9938		-0.444601	0.845583	-2.81122	2.49496	0.61933	0.708271		75.207	0.167215
hsa-miR-25-000403	31.9626	28.9662	32.9434	27.9634	27.9583	30.9844		-6.43175	-5.13047	-8.76951	-5.47232	-6.34349	-6.28231		4.70308	0.535977
hsa-miR-26a-000405	31.9838	27.9764	32.9673	25.9603	25.9767	28.9786		-6.45291	-4.14067	-8.79337	-3.46927	-4.36191	-4.2765		155.34	0.151905
hsa-miR-26b-000407	32.951	30.9943	37	28.9613	28.975	31.9859		-7.42007	-7.15856	-12.8261	-6.47025	-7.36019	-7.28376		78.2769	0.324687
hsa-miR-27a-000408	32.965	28.9612	33.9522	25.9585	25.9549	29.9564		-7.43407	-5.12548	-9.77831	-3.46745	-4.34007	-5.25429		619.969	0.0980929
hsa-miR-27b-000409	32.9532	30.984	33.966	26.9722	26.9668	30.9755		-7.42233	-7.14827	-9.7921	-4.48115	-5.35204	-6.27335		305.739	0.0492571
hsa-miR-28-3p-002446	31.9968	27.9821	32.9912	26.9673	26.9728	28.9462		-6.46587	-4.14644	-8.81725	-4.47629	-5.35804	-4.24409		40.8184	0.268823
hsa-miR-28-000411	32.9416	29.9631	33.9949	27.9724	28.9728	32.992		-7.41069	-6.12738	-9.82104	-5.48137	-7.35801	-8.28985		4.69092	0.614188
U6 snRNA-001973	25.5309	23.8357	24.1739	22.491	21.6148	24.7021		0	0	0	0	0	0		1	#DIV/0!
U6 snRNA-001973	25.5309	23.8357	24.1739	22.491	21.6148	24.7021		0	0	0	0	0	0		1	#DIV/0!
hsa-miR-29a-002112	30.9602	26.9921	31.96	23.976	23.962	28.9608		-5.42929	-3.15642	-7.78614	-1.48496	-2.3472	-4.25872		311.043	0.153111
hsa-miR-29b-000413	37	34.1735	37	31.9807	29.9664	37		-11.4691	-10.3378	-12.8261	-9.48964	-8.35164	-12.2979		22.5306	0.337434
hsa-miR-29c-000587	34.1342	33.9587	37	32.0023	33.0026	34.0041		-8.60332	-10.123	-12.8261	-9.51125	-11.3878	-9.302		2.55147	0.764026
hsa-miR-30b-000602	29.9797	26.9794	31.9874	24.9945	25.9789	27.9776		-4.44879	-3.14366	-7.81349	-2.50345	-4.36416	-3.27552		38.3942	0.304916
hsa-miR-30c-000419	29.9476	25.966	30.9532	23.971	24.957	27.9654		-4.41668	-2.13027	-6.77933	-1.47994	-3.34222	-3.26331		37.8132	0.30139
hsa-miR-31-002279	29.0165	26.0064	31.0126	21.9892	22.9474	25.9714		-3.48565	-2.17074	-6.83868	0.501835	-1.33256	-1.2693		1346.55	0.0840019
hsa-miR-32-002109	37	37	37	37	37	37		-11.4691	-13.1643	-12.8261	-14.509	-15.3852	-12.2979		0.0376147	0.209009
hsa-miR-33b-002085	37	37	37	37	37	37		-11.4691	-13.1643	-12.8261	-14.509	-15.3852	-12.2979		0.0376147	0.209009
hsa-miR-34a-000426	29.9859	27.9904	33.0321	25.9554	25.9557	27.9581		-4.45504	-4.15468	-8.85822	-3.4644	-4.34088	-3.25595		84.8414	0.241888
hsa-miR-34c-000428	37	32.9918	37	32.9966	32.9948	34.0168		-11.4691	-9.15608	-12.8261	-10.5055	-11.38	-9.31473		4.76024	0.573959
hsa-miR-92a-000431	27.9775	24.961	28.9772	25.9744	24.9647	26.978		-2.44665	-1.1253	-4.80333	-3.48335	-3.3499	-2.27585		0.601311	0.840816
mmu-miR-93-001090	30.9564	28.9825	32.9933	26.9562	26.9482	29.9546		-5.42546	-5.14678	-8.81938	-4.4652	-5.33342	-5.25245		20.2597	0.298711
hsa-miR-95-000433	37	37	37	37	37	33.9585		-11.4691	-13.1643	-12.8261	-14.509	-15.3852	-9.25637		0.309702	0.790276
mmu-miR-96-000186	37	37	37	37	37	37		-11.4691	-13.1643	-12.8261	-14.509	-15.3852	-12.2979		0.0376147	0.209009
hsa-miR-98-000577	37	37	37	27.9518	32.9428	31.0119		-11.4691	-13.1643	-12.8261	-5.46076	-11.328	-6.30974		21042.2	0.0656334
hsa-miR-99a-000435	27.9407	23.9878	29.9468	21.9985	21.9665	24.993		-2.40981	-0.152138	-5.7729	0.492538	-0.35169	-0.290886		290.987	0.174692
hsa-miR-99b-000436	31.0175	26.9842	32.9672	24.9955	24.946	27.9648		-5.48659	-3.14846	-8.79334	-2.50447	-3.33119	-3.26264		321.813	0.16946
hsa-miR-100-000437	27.9882	23.9754	29.9735	21.9621	21.9787	26.0178		-2.45735	-0.139656	-5.79956	0.528925	-0.363882	-1.31572		151.786	0.234491
hsa-miR-101-002253	37	37	37	32.9532	33.9603	37		-11.4691	-13.1643	-12.8261	-10.4622	-12.3455	-12.2979		5.11229	0.386425
hsa-miR-103-000439	37	30.0017	32.9926	27.9869	27.9695	31.007		-11.4691	-6.16597	-8.81865	-5.49589	-6.3547	-6.3049		314.788	0.150085
hsa-miR-105-002167	37	37	37	37	37	37		-11.4691	-13.1643	-12.8261	-14.509	-15.3852	-12.2979		0.0376147	0.209009
hsa-miR-106a-002169	28.9816	25.9771	28.9628	24.9854	23.956	27.9803		-3.45072	-2.14141	-4.78894	-2.49438	-2.3412	-3.27814		4.81434	0.40756
RNU44-001094	30.1704	28.2138	37	27.0321	27.0655	29.0123		-4.63947	-4.37808	-12.8261	-4.54107	-5.45067	-4.31016		186.335	0.419308
hsa-miR-106b-000442	32.9695	29.9878	33.9624	27.9598	27.9523	31.947		-7.43865	-6.15209	-9.78846	-5.46881	-6.33753	-7.24485		20.0846	0.28916
hsa-miR-107-000443	37	37	37	32.9978	32.9795	37		-11.4691	-13.1643	-12.8261	-10.5068	-11.3647	-12.2979		9.78194	0.208424
hsa-miR-122-002245	33.0344	33.0365	32.9838	30.9415	33.0189	33.0292		-7.50352	-9.20076	-8.80994	-8.45044	-11.4041	-8.32713		0.157401	0.475033
mmu-miR-124a-001182	37	37	37	37	37	37		-11.4691	-13.1643	-12.8261	-14.509	-15.3852	-12.2979		0.0376147	0.209009
hsa-miR-125a-3p-002199	33.9735	34.0389	37	32.9781	32.9921	33.9912		-8.44261	-10.2032	-12.8261	-10.4871	-11.3773	-9.28904		1.24705	0.94359
hsa-miR-125a-5p-002198	32.9962	32.0086	33.9414	28.9835	27.9859	30.9479		-7.46532	-8.1729	-9.76748	-6.49249	-6.3711	-6.24573		78.596	0.0374385
hsa-miR-125b-000449	27.9618	23.8767	29.9809	23.9689	22.9622	25.9794		-2.43088	-0.040976	-5.80703	-1.47786	-1.34743	-1.27732		18.0794	0.45231
hsa-miR-126-002228	32.9702	29.99	32.9586	27.0058	26.9821	29.9916		-7.43933	-6.15434	-8.78465	-4.5148	-5.3673	-5.28952		147.718	0.0408195
hsa-miR-127-000452	28.9739	25.9561	31.9632	23.9713	23.9671	26.9866		-3.44302	-2.12038	-7.7893	-1.48022	-2.35233	-2.28448		150.715	0.23686
hsa-miR-127-5p-002229	37	37	37	37	37	37		-11.4691	-13.1643	-12.8261	-14.509	-15.3852	-12.2979		0.0376147	0.209009
hsa-miR-128a-002216	32.9668	32.9595	37	29.9749	30.9763	32.9719		-7.4359	-9.1238	-12.8261	-7.48385	-9.36148	-8.26978		19.302	0.445107
mmu-miR-129-3p-001184	32.9275	32.9709	37	37	33.028	37		-7.39657	-9.13523	-12.8261	-14.509	-11.4132	-12.2979		0.00214889	0.184911
hsa-miR-129-000590	37	37	37	37	37	37		-11.4691	-13.1643	-12.8261	-14.509	-15.3852	-12.2979		0.0376147	0.209009
hsa-miR-130a-000454	33.9697	31.9972	33.9988	28.9727	28.9853	32.9844		-8.43883	-8.16151	-9.82488	-6.4817	-7.37053	-8.2823		19.5717	0.122178
hsa-miR-130b-000456	37	30.9901	33.9871	28.9649	26.9658	32.961		-11.4691	-7.15438	-9.81315	-6.4739	-5.35101	-8.25891		326.926	0.140016
hsa-miR-132-000457	31.0034	26.9925	32.9873	25.9841	26.9828	28.9807		-5.47254	-3.15683	-8.81336	-3.49311	-5.36797	-4.27853		19.7408	0.453519
hsa-miR-133a-002246	32.9484	34.0023	37	29.9734	29.9804	33.0108		-7.4175	-10.1666	-12.8261	-7.48235	-8.36565	-8.30871		76.2935	0.259362
hsa-miR-133b-002247	37	33.9932	37	33.9759	33.0048	37		-11.4691	-10.1575	-12.8261	-11.4849	-11.39	-12.2979		0.607068	0.78493
mmu-miR-134-001186	31.9839	28.9682	32.9814	27.0121	26.0038	30.0242		-6.45296	-5.13254	-8.80751	-4.52104	-4.38903	-5.32206		71.5501	0.138934
hsa-miR-135a-000460	37	37	37	34.1588	33.9435	34.0655		-11.4691	-13.1643	-12.8261	-11.6678	-12.3287	-9.36336		17.1439	0.25812
hsa-miR-135b-002261	37	32.9785	37	30.9681	32.9683	33.9332		-11.4691	-9.14281	-12.8261	-8.47703	-11.3535	-9.23111		20.7698	0.349374
hsa-miR-136-000592	37	37	37	37	37	35		-11.4691	-13.1643	-12.8261	-14.509	-15.3852	-10.2979		0.150459	0.611041
mmu-miR-137-001129	37	33.9712	34.0957	27.9424	27.9423	32.9666		-11.4691	-10.1355	-9.92175	-5.45135	-6.32753	-8.26446		2862.31	0.0164063
hsa-miR-138-002284	28.988	25.9561	30.9824	31.9727	25.9693	32.9869		-3.45706	-2.12039	-6.80847	-9.48166	-4.35451	-8.28481		0.00117343	0.194411
hsa-miR-139-3p-002313	37	37	37	37	37	30.1335		-11.4691	-13.1643	-12.8261	-14.509	-15.3852	-5.43142		4.38904	0.836179
hsa-miR-139-5p-002289	32.9462	30.9564	37	29.9863	29.9862	31.9574		-7.4153	-7.12067	-12.8261	-7.49526	-8.37142	-7.25527		18.8975	0.495156
hsa-miR-140-3p-002234	34.1393	33.9553	37	33.0048	32.9931	37		-8.60836	-10.1196	-12.8261	-10.5138	-11.3783	-12.2979		0.160876	0.546939
mmu-miR-140-001187	32.9465	29.9607	33.9789	26.9613	26.9674	30.9632		-7.41559	-6.12498	-9.80503	-4.4703	-5.35264	-6.26107		153.446	0.112905
hsa-miR-141-000463	34.0564	37	37	32.9741	33.9478	37		-8.52553	-13.1643	-12.8261	-10.4831	-12.333	-12.2979		0.660663	0.907619
hsa-miR-142-3p-000464	33.9793	32.9734	37	30.9914	30.0007	34.0353		-8.44842	-9.13765	-12.8261	-8.50038	-8.38592	-9.33317		18.2862	0.372003
hsa-miR-142-5p-002248	37	37	37	33.9436	37	37		-11.4691	-13.1643	-12.8261	-11.4525	-15.3852	-12.2979		0.312923	0.690074
hsa-miR-143-002249	33.9965	28.9986	32.975	25.9865	25.9705	29.9847		-8.46563	-5.16292	-8.80107	-3.49549	-4.35575	-5.28255		628.524	0.0712748
hsa-miR-145-002278	26.9818	22.9945	29.0046	21.9721	20.9614	23.9851		-1.45088	0.841206	-4.83067	0.518911	0.653368	0.717026		160.859	0.212421
hsa-miR-146a-000468	32.9331	32.9837	37	19.9653	19.9677	23.9557		-7.40225	-9.14796	-12.8261	2.52573	1.64713	0.746378		2.10857e+10	0.00243161
hsa-miR-146b-3p-002361	37	37	37	37	37	37		-11.4691	-13.1643	-12.8261	-14.509	-15.3852	-12.2979		0.0376147	0.209009
hsa-miR-146b-001097	33.9665	29.9674	34.0116	26.9891	26.9806	30.9723		-8.43559	-6.13173	-9.83765	-4.49805	-5.36585	-6.27019		308.877	0.0823536
hsa-miR-147b-002262	37	37	37	37	37	37		-11.4691	-13.1643	-12.8261	-14.509	-15.3852	-12.2979		0.0376147	0.209009
hsa-miR-148a-000470	33.0059	30.9549	37	28.9532	30.9788	30.9919		-7.47503	-7.11918	-12.8261	-6.46217	-9.36405	-6.28978		39.5148	0.446813
hsa-miR-148b-000471	37	37	37	30.9566	32.9076	37		-11.4691	-13.1643	-12.8261	-8.46558	-11.2929	-12.2979		42.3172	0.225718
hsa-miR-149-002255	28.9279	27.968	31.0425	26.9299	25.9692	27.9637		-3.397	-4.13234	-6.86859	-4.43884	-4.35445	-3.26156		5.07386	0.524756
hsa-miR-150-000473	32.9426	29.9607	32.9444	27.9612	26.9584	31.9644		-7.41168	-6.12496	-8.77051	-5.47015	-5.34356	-7.26226		18.7808	0.224852
hsa-miR-152-000475	33.9412	28.9529	32.9423	26.9592	26.9528	29.9689		-8.41025	-5.11723	-8.76842	-4.46815	-5.33796	-5.26682		149.394	0.114168
mmu-miR-153-001191	37	37	37	37	37	37		-11.4691	-13.1643	-12.8261	-14.509	-15.3852	-12.2979		0.0376147	0.209009
hsa-miR-154-000477	37	37	37	32.0207	32.9831	37		-11.4691	-13.1643	-12.8261	-9.52963	-11.3684	-12.2979		19.2079	0.214533
hsa-miR-181a-000480	32.9934	28.034	32.9727	26.9966	27.9703	28.9865		-7.46249	-4.19826	-8.79875	-4.50555	-6.35553	-4.28436		39.7825	0.307506
hsa-miR-181c-000482	37	33.9912	37	32.9958	32.944	33.9693		-11.4691	-10.1555	-12.8261	-10.5047	-11.3292	-9.26722		10.1938	0.316621
hsa-miR-182-002334	37	37	37	34.0007	34.0664	37		-11.4691	-13.1643	-12.8261	-11.5096	-12.4516	-12.2979		2.29803	0.537793
RNU48-001006	29.9908	28.9849	33.9811	26.9904	26.9772	28.9884		-4.45991	-5.14918	-9.80724	-4.4994	-5.36236	-4.2863		38.5396	0.362814
hsa-miR-183-002269	37	37	37	33.9984	34.0095	37		-11.4691	-13.1643	-12.8261	-11.5073	-12.3947	-12.2979		2.3943	0.51553
hsa-miR-184-000485	37	37	37	31.9668	33.9579	33.9472		-11.4691	-13.1643	-12.8261	-9.4758	-12.3431	-9.24513		84.1851	0.130495
hsa-miR-185-002271	37	33.0048	37	30.9892	30.9772	33.0219		-11.4691	-9.16914	-12.8261	-8.49819	-9.36236	-8.31975		155.851	0.0949603
hsa-miR-186-002285	32.9559	29.98	33.9714	25.9599	26.9625	30.9709		-7.42502	-6.1443	-9.79751	-3.46889	-5.34774	-6.26881		311.134	0.110451
mmu-miR-187-001193	37	37	37	37	37	37		-11.4691	-13.1643	-12.8261	-14.509	-15.3852	-12.2979		0.0376147	0.209009
hsa-miR-188-3p-002106	37	37	37	37	37	37		-11.4691	-13.1643	-12.8261	-14.509	-15.3852	-12.2979		0.0376147	0.209009
hsa-miR-190-000489	37	37	37	33.9383	37	37		-11.4691	-13.1643	-12.8261	-11.4473	-15.3852	-12.2979		0.314061	0.691208
hsa-miR-191-002299	28.981	24.9951	31.011	22.9794	22.9962	27.0024		-3.45008	-1.15937	-6.83711	-0.488398	-1.38145	-2.30027		155.033	0.233575
hsa-miR-192-000491	33.9976	32.9686	37	30.9717	30.9634	33.9777		-8.46667	-9.13293	-12.8261	-8.48065	-9.34857	-9.27562		9.9925	0.468623
hsa-miR-193a-3p-002250	37	34.0765	37	32.9618	32.9777	37		-11.4691	-10.2408	-12.8261	-10.4708	-11.3629	-12.2979		1.32358	0.889892
hsa-miR-193a-5p-002281	28.9802	26.001	30.9976	26.9711	25.9755	27.9869		-3.44932	-2.16531	-6.82365	-4.48011	-4.36067	-3.28478		1.24205	0.945775
hsa-miR-193b-002367	27.9723	24.9906	29.948	22.9673	22.9643	26.97		-2.44145	-1.15487	-5.77413	-0.476298	-1.34948	-2.26784		38.7688	0.297652
hsa-miR-194-000493	37	33.9832	37	32.9502	32.9825	33.9566		-11.4691	-10.1475	-12.8261	-10.4592	-11.3677	-9.25445		10.2769	0.319345
hsa-miR-195-000494	33.9629	32.9991	34.0324	30.9576	30.9751	32.9695		-8.43204	-9.16335	-9.85854	-8.46654	-9.36027	-8.26741		2.56633	0.441886
hsa-miR-196b-002215	37	32.9843	37	30.9667	29.939	32.994		-11.4691	-9.14857	-12.8261	-8.4757	-8.32422	-8.29188		326.732	0.0607275
hsa-miR-197-000497	29.0084	26.9965	30.9862	25.9326	26.0152	27.9992		-3.47755	-3.16077	-6.81225	-3.44156	-4.40038	-3.29706		4.96427	0.561399
hsa-miR-198-002273	37	37	37	33.9549	32.9813	37		-11.4691	-13.1643	-12.8261	-11.4639	-11.3665	-12.2979		5.03243	0.26252
hsa-miR-199a-000498	37	32.963	37	30.9684	31.9995	37		-11.4691	-9.12735	-12.8261	-8.47741	-10.3847	-12.2979		4.79853	0.650747
hsa-miR-199a-3p-002304	28.9967	25.0175	30.9894	25.006	24.9777	27.0057		-3.46584	-1.18178	-6.81548	-2.51497	-3.36295	-2.30363		9.724	0.547696
hsa-miR-199b-000500	32.9792	30.9722	37	32.9026	33.9704	37		-7.44834	-7.13646	-12.8261	-10.4116	-12.3556	-12.2979		0.0049643	0.261688
hsa-miR-200a-000502	37	37	37	37	37	37		-11.4691	-13.1643	-12.8261	-14.509	-15.3852	-12.2979		0.0376147	0.209009
hsa-miR-200b-002251	37	37	37	33.0663	32.9836	37		-11.4691	-13.1643	-12.8261	-10.5753	-11.3688	-12.2979		9.30223	0.209744
hsa-miR-200c-002300	37	32.9476	37	30.9606	30.9818	37		-11.4691	-9.11192	-12.8261	-8.46961	-9.36702	-12.2979		9.66385	0.529238
hsa-miR-202-002363	37	37	37	37	37	37		-11.4691	-13.1643	-12.8261	-14.509	-15.3852	-12.2979		0.0376147	0.209009
hsa-miR-203-000507	29.9699	29.9852	30.9672	26.9601	28.9641	31.9745		-4.43901	-6.1495	-6.7933	-4.46904	-7.34934	-7.27241		0.305874	0.654373
hsa-miR-204-000508	37	32.9805	34.0212	33.0081	32.9584	32.9916		-11.4691	-9.14476	-9.84725	-10.517	-11.3436	-8.28946		1.2406	0.932062
hsa-miR-205-000509	37	37	37	33.0092	37	37		-11.4691	-13.1643	-12.8261	-10.5182	-15.3852	-12.2979		0.597992	0.878122
hsa-miR-208b-002290	37	37	37	37	37	37		-11.4691	-13.1643	-12.8261	-14.509	-15.3852	-12.2979		0.0376147	0.209009
hsa-miR-210-000512	37	29.0083	37	26.9485	25.995	37		-11.4691	-5.17258	-12.8261	-4.45744	-4.38022	-12.2979		322.294	0.475337
hsa-miR-214-002306	27.9575	24.9901	29.9838	24.9904	24.9746	26.9746		-2.42661	-1.15437	-5.80994	-2.49939	-3.35977	-2.2725		2.39371	0.783447
hsa-miR-215-000518	37	32.9366	37	31.9784	32.9508	37		-11.4691	-9.10087	-12.8261	-9.48741	-11.336	-12.2979		1.20983	0.949739
hsa-miR-216a-002220	37	37	37	37	37	37		-11.4691	-13.1643	-12.8261	-14.509	-15.3852	-12.2979		0.0376147	0.209009
hsa-miR-216b-002326	37	37	37	37	37	37		-11.4691	-13.1643	-12.8261	-14.509	-15.3852	-12.2979		0.0376147	0.209009
hsa-miR-217-002337	37	37	37	37	37	37		-11.4691	-13.1643	-12.8261	-14.509	-15.3852	-12.2979		0.0376147	0.209009
hsa-miR-218-000521	29.9463	26.9591	31.9522	27.9589	26.974	29.9468		-4.41536	-3.12336	-7.77826	-5.46791	-5.35926	-5.24472		0.592585	0.865037
hsa-miR-219-000522	37	37	37	37	37	37		-11.4691	-13.1643	-12.8261	-14.509	-15.3852	-12.2979		0.0376147	0.209009
hsa-miR-221-000524	25.9472	22.9349	28.978	22.969	21.9745	24.9793		-0.416336	0.900824	-4.80405	-0.477971	-0.359732	-0.277212		9.21926	0.569387
hsa-miR-222-002276	24.9763	21.9415	26.9639	20.9586	20.9661	23.9656		0.55455	1.89419	-2.79004	1.53243	0.648739	0.736546		9.57332	0.487178
hsa-miR-223-002295	29.9622	27.9505	30.9534	25.9686	24.9638	28.977		-4.43132	-4.1148	-6.77951	-3.47756	-3.34899	-4.27489		18.69	0.188378
hsa-miR-224-002099	31.0037	27.9736	32.949	26.9948	25.9594	28.9604		-5.47276	-4.13795	-8.77511	-4.5038	-4.34461	-4.25829		38.8305	0.271311
hsa-miR-296-3p-002101	37	37	37	32.9884	32.9677	37		-11.4691	-13.1643	-12.8261	-10.4974	-11.3529	-12.2979		9.92671	0.20705
hsa-miR-296-000527	32.978	30.0004	34.0052	28.9873	27.9903	32.9995		-7.44713	-6.16472	-9.8313	-6.49631	-6.37547	-8.29741		4.83652	0.574365
hsa-miR-299-3p-001015	37	37	37	37	37	37		-11.4691	-13.1643	-12.8261	-14.509	-15.3852	-12.2979		0.0376147	0.209009
hsa-miR-299-5p-000600	37	33.0007	37	32.9789	33.0312	37		-11.4691	-9.16502	-12.8261	-10.4879	-11.4164	-12.2979		0.597927	0.845451
hsa-miR-301-000528	33.974	32.998	37	29.9881	31.007	32.9582		-8.44314	-9.1623	-12.8261	-7.49706	-9.39225	-8.2561		39.0193	0.295273
hsa-miR-301b-002392	37	33.997	37	32.9396	32.9532	37		-11.4691	-10.1613	-12.8261	-10.4485	-11.3384	-12.2979		1.29384	0.901141
hsa-miR-302a-000529	37	37	37	32.969	32.9533	37		-11.4691	-13.1643	-12.8261	-10.478	-11.3385	-12.2979		10.1622	0.205317
ath-miR159a-000338	37	37	37	37	37	37		-11.4691	-13.1643	-12.8261	-14.509	-15.3852	-12.2979		0.0376147	0.209009
hsa-miR-302b-000531	37	37	37	33.9554	32.9569	33.9675		-11.4691	-13.1643	-12.8261	-11.4644	-11.3421	-9.26541		41.8627	0.111341
hsa-miR-302c-000533	37	37	37	33.9303	33.9471	37		-11.4691	-13.1643	-12.8261	-11.4392	-12.3323	-12.2979		2.62096	0.479396
hsa-miR-320-002277	27.9762	24.9648	29.9699	23.9624	23.9805	25.9751		-2.44529	-1.12906	-5.79596	-1.47141	-2.36573	-1.273		19.1621	0.376687
hsa-miR-323-3p-002227	32.9702	29.9638	32.9851	26.9526	26.9713	30.9805		-7.4393	-6.12813	-8.81121	-4.46152	-5.3565	-6.2784		77.8274	0.0887693
hsa-miR-324-3p-002161	34.0254	31.9866	33.9635	30.967	29.9882	32.9581		-8.4945	-8.15089	-9.78958	-8.47598	-8.37336	-8.25596		2.51343	0.42796
hsa-miR-324-5p-000539	32.9311	30.9676	37	28.9899	28.9595	33.9585		-7.40022	-7.13191	-12.8261	-6.49885	-7.3447	-9.25635		19.1373	0.522224
hsa-miR-326-000542	37	37	37	37	37	37		-11.4691	-13.1643	-12.8261	-14.509	-15.3852	-12.2979		0.0376147	0.209009
hsa-miR-328-000543	31.029	27.9501	32.9776	27.0158	26.9753	28.9263		-5.49812	-4.11435	-8.80366	-4.52475	-5.36051	-4.22416		19.79	0.372832
hsa-miR-329-001101	37	34.0969	37	31.9781	32.9706	37		-11.4691	-10.2612	-12.8261	-9.48702	-11.3558	-12.2979		2.66795	0.692489
hsa-miR-330-000544	33.1268	32.9858	37	30.9703	31.0336	33.927		-7.59593	-9.15011	-12.8261	-8.47924	-9.41882	-9.22491		5.461	0.631972
hsa-miR-330-5p-002230	37	37	37	30.9563	37	37		-11.4691	-13.1643	-12.8261	-8.46525	-15.3852	-12.2979		2.4814	0.842909
hsa-miR-331-000545	30.9933	28.9734	32.9449	25.9706	25.9778	29.0045		-5.46244	-5.13766	-8.77099	-3.47959	-4.363	-4.30236		149.721	0.11411
hsa-miR-331-5p-002233	37	33.0493	37	32.9694	33.043	37		-11.4691	-9.21357	-12.8261	-10.4784	-11.4282	-12.2979		0.617423	0.853456
hsa-miR-335-000546	33.9939	32.9884	34.034	25.9437	26.9856	29.9877		-8.46299	-9.15268	-9.86005	-3.45262	-5.37077	-5.28561		10562.9	0.00391706
hsa-miR-337-5p-002156	37	32.9897	37	30.978	30.9759	37		-11.4691	-9.15397	-12.8261	-8.48696	-9.36107	-12.2979		9.87137	0.52277
hsa-miR-338-3p-002252	37	37	37	37	37	37		-11.4691	-13.1643	-12.8261	-14.509	-15.3852	-12.2979		0.0376147	0.209009
hsa-miR-339-3p-002184	32.9816	30.9612	37	29.9681	28.9703	32.9806		-7.45067	-7.12553	-12.8261	-7.47707	-7.35548	-8.27845		19.5799	0.487147
hsa-miR-339-5p-002257	37	37	37	29.0198	27.9437	37		-11.4691	-13.1643	-12.8261	-6.52876	-6.32896	-12.2979		5056.4	0.112756
hsa-miR-340-002258	37	32.9491	37	31.9778	32.9628	37		-11.4691	-9.11339	-12.8261	-9.48674	-11.348	-12.2979		1.21079	0.949437
hsa-miR-155-002623	29.955	26.9549	31.9646	27.9547	26.9564	29.955		-4.42406	-3.11916	-7.79068	-5.46364	-5.34161	-5.25286		0.605328	0.870832
hsa-let-7b-002619	26.9319	23.9769	28.0291	25.0061	24.9929	24.9827		-1.40101	-0.141233	-3.85515	-2.51505	-3.37807	-0.280542		0.583874	0.865075
hsa-miR-342-3p-002260	29.9691	25.9756	30.9832	25.9847	25.9747	27.9738		-4.43821	-2.13993	-6.80926	-3.49362	-4.35993	-3.27171		4.79699	0.615872
hsa-miR-342-5p-002147	37	37	37	37	37	37		-11.4691	-13.1643	-12.8261	-14.509	-15.3852	-12.2979		0.0376147	0.209009
hsa-miR-345-002186	32.966	28.9553	33.9732	28.9604	28.9936	31.9882		-7.43508	-5.11959	-9.79933	-6.46941	-7.3788	-7.2861		2.32895	0.783177
hsa-miR-361-000554	37	32.982	33.9877	30.9807	30.9798	32.9625		-11.4691	-9.14627	-9.81376	-8.48964	-9.365	-8.2604		19.8916	0.134499
hsa-miR-362-3p-002117	37	37	37	32.9407	33.9656	37		-11.4691	-13.1643	-12.8261	-10.4497	-12.3508	-12.2979		5.13766	0.387195
hsa-miR-362-001273	37	33.9742	37	31.9789	32.9821	32.9453		-11.4691	-10.1384	-12.8261	-9.48787	-11.3673	-8.24317		40.3731	0.210714
hsa-miR-363-001271	37	37	32.9339	37	37	37		-11.4691	-13.1643	-8.75998	-14.509	-15.3852	-12.2979		0.00224562	0.136547
hsa-miR-365-001020	31.9976	26.9988	32.9629	24.9918	24.9685	29.9683		-6.46669	-3.16312	-8.78898	-2.50075	-3.35371	-5.26616		157.387	0.253515
hsa-miR-367-000555	37	37	37	37	33.9736	37		-11.4691	-13.1643	-12.8261	-14.509	-12.3588	-12.2979		0.306471	0.558716
hsa-miR-369-3p-000557	37	37	37	33.9571	33.9549	37		-11.4691	-13.1643	-12.8261	-11.4661	-12.3401	-12.2979		2.55872	0.487187
hsa-miR-369-5p-001021	37	37	37	32.0099	32.0092	33.9823		-11.4691	-13.1643	-12.8261	-9.51885	-10.3944	-9.28021		307.839	0.0112287
hsa-miR-370-002275	33.0964	28.9946	32.9229	27.0132	25.9604	30.9969		-7.5655	-5.15893	-8.74895	-4.52216	-4.34564	-6.29477		79.3869	0.16132
hsa-miR-371-3p-002124	37	37	37	37	37	37		-11.4691	-13.1643	-12.8261	-14.509	-15.3852	-12.2979		0.0376147	0.209009
hsa-miR-372-000560	37	37	37	37	37	37		-11.4691	-13.1643	-12.8261	-14.509	-15.3852	-12.2979		0.0376147	0.209009
hsa-miR-373-000561	37	37	37	37	37	37		-11.4691	-13.1643	-12.8261	-14.509	-15.3852	-12.2979		0.0376147	0.209009
hsa-miR-374-000563	33.9604	30.966	37	27.9591	28.949	32.9499		-8.42949	-7.13028	-12.8261	-5.46802	-7.33422	-8.24779		161.55	0.26916
mmu-miR-374-5p-001319	32.9986	29.9768	32.9571	26.9643	27.9358	31.0014		-7.46768	-6.1411	-8.78318	-4.47327	-6.32104	-6.2993		39.3519	0.145277
hsa-miR-375-000564	37	37	37	30.965	31.9598	37		-11.4691	-13.1643	-12.8261	-8.47401	-10.345	-12.2979		81.1549	0.157984
hsa-miR-376a-000565	32.9413	28.9749	33.9663	24.9783	25.9759	30.9883		-7.41038	-5.1392	-9.79242	-2.48729	-4.36111	-6.28621		591.156	0.15148
hsa-miR-376b-001102	37	37	37	37	37	37		-11.4691	-13.1643	-12.8261	-14.509	-15.3852	-12.2979		0.0376147	0.209009
hsa-miR-377-000566	37	37	37	37	37	37		-11.4691	-13.1643	-12.8261	-14.509	-15.3852	-12.2979		0.0376147	0.209009
mmu-miR-379-001138	32.9494	30.977	37	27.9636	27.9606	31.9635		-7.41847	-7.14127	-12.8261	-5.47254	-6.34585	-7.26137		316.504	0.222987
hsa-miR-380-3p-000569	37	37	37	37	37	37		-11.4691	-13.1643	-12.8261	-14.509	-15.3852	-12.2979		0.0376147	0.209009
hsa-miR-381-000571	37	37	37	32.9614	33.9222	37		-11.4691	-13.1643	-12.8261	-10.4704	-12.3074	-12.2979		5.21926	0.377252
hsa-miR-382-000572	28.9976	26.9889	32.9961	24.9801	23.9782	26.022		-3.46667	-3.15318	-8.8222	-2.48903	-2.36338	-1.31991		617.253	0.174997
hsa-miR-383-000573	33.013	37	37	33.0395	32.9773	37		-7.48208	-13.1643	-12.8261	-10.5484	-11.3625	-12.2979		0.600279	0.903878
hsa-miR-409-5p-002331	37	31.9966	37	30.9517	31.0113	32.9542		-11.4691	-8.16095	-12.8261	-8.46064	-9.39653	-8.25205		81.398	0.212956
hsa-miR-410-001274	34.0017	32.9702	37	27.9487	28.9522	32.9856		-8.47078	-9.1345	-12.8261	-5.45769	-7.33745	-8.28345		653.835	0.121284
hsa-miR-411-001610	32.9564	29.9899	33.9589	26.9542	27.9629	30.9569		-7.42547	-6.15416	-9.78501	-4.46313	-6.34814	-6.25474		78.7179	0.162463
hsa-miR-422a-002297	37	37	37	37	37	37		-11.4691	-13.1643	-12.8261	-14.509	-15.3852	-12.2979		0.0376147	0.209009
hsa-miR-423-5p-002340	32.9778	30.9733	32.9339	30.9756	29.9759	31.9711		-7.44692	-7.13759	-8.76003	-8.4846	-8.36108	-7.26898		0.586369	0.704405
hsa-miR-424-000604	37	31.9541	37	31.9792	32.947	32.9547		-11.4691	-8.11844	-12.8261	-9.48819	-11.3322	-8.25258		10.1306	0.539242
hsa-miR-425-5p-001516	31.0202	29.0352	37	27.0887	28.0289	30.8774		-5.48935	-5.19952	-12.8261	-4.5977	-6.41416	-6.17527		80.3286	0.456191
hsa-miR-429-001024	37	37	37	37	37	37		-11.4691	-13.1643	-12.8261	-14.509	-15.3852	-12.2979		0.0376147	0.209009
hsa-miR-431-001979	37	37	37	30.9358	32.8108	37		-11.4691	-13.1643	-12.8261	-8.44474	-11.196	-12.2979		45.914	0.217158
hsa-miR-433-001028	31.9446	30.9626	32.997	28.972	28.9522	29.9945		-6.41367	-7.12693	-8.82313	-6.48092	-7.33741	-5.29236		9.53383	0.307753
hsa-miR-449-001030	37	37	37	33.9818	34.0553	37		-11.4691	-13.1643	-12.8261	-11.4908	-12.4405	-12.2979		2.34627	0.52949
hsa-miR-449b-001608	37	37	37	33.9981	32.8766	37		-11.4691	-13.1643	-12.8261	-11.5071	-11.2618	-12.2979		5.25141	0.257823
hsa-miR-450a-002303	37	33.974	37	34.0003	32.9834	37		-11.4691	-10.1383	-12.8261	-11.5092	-11.3686	-12.2979		0.597823	0.779988
hsa-miR-450b-3p-002208	37	37	37	37	37	37		-11.4691	-13.1643	-12.8261	-14.509	-15.3852	-12.2979		0.0376147	0.209009
hsa-miR-450b-5p-002207	37	37	37	32.9523	32.9684	37		-11.4691	-13.1643	-12.8261	-10.4612	-11.3536	-12.2979		10.1735	0.206787
mmu-miR-451-001141	33.9575	32.9586	37	29.9734	29.9579	32.9489		-8.42656	-9.12286	-12.8261	-7.48235	-8.34312	-8.24682		78.9699	0.205764
hsa-miR-452-002329	33.9698	33.953	37	29.9743	29.9671	32.9783		-8.4389	-10.1173	-12.8261	-7.48329	-8.3523	-8.27614		154.409	0.137514
hsa-miR-453-002318	37	37	37	33.0605	37	37		-11.4691	-13.1643	-12.8261	-10.5694	-15.3852	-12.2979		0.577134	0.868743
hsa-miR-454-002323	32.9471	32.9669	37	30.9827	30.9763	32.9643		-7.41622	-9.13116	-12.8261	-8.49163	-9.36149	-8.26215		9.56792	0.541898
hsa-miR-455-3p-002244	32.88	28.9951	37	28.9841	28.9911	30.9874		-7.34907	-5.15942	-12.8261	-6.49305	-7.37634	-6.28533		36.2489	0.495351
hsa-miR-455-001280	32.9752	29.9776	37	30.986	29.9696	32.9865		-7.44429	-6.14186	-12.8261	-8.49495	-8.35482	-8.28438		2.42517	0.845284
hsa-miR-483-5p-002338	34.0127	33.9444	37	29.9563	29.9784	32.9611		-8.48183	-10.1087	-12.8261	-7.46523	-8.36357	-8.259		160.767	0.133081
hsa-miR-484-001821	28.9658	25.9839	29.9705	24.9854	23.9724	27.9794		-3.43492	-2.14821	-5.79658	-2.49441	-2.35761	-3.27723		9.51657	0.382758
hsa-miR-485-3p-001277	32.0151	28.9658	32.9891	27.9719	26.9639	29.9521		-6.48416	-5.13005	-8.81522	-5.48089	-5.34914	-5.24996		20.3852	0.249952
hsa-miR-485-5p-001036	37	37	37	37	37	37		-11.4691	-13.1643	-12.8261	-14.509	-15.3852	-12.2979		0.0376147	0.209009
hsa-miR-486-3p-002093	37	37	37	37	37	37		-11.4691	-13.1643	-12.8261	-14.509	-15.3852	-12.2979		0.0376147	0.209009
hsa-miR-486-001278	32.9861	30.9266	32.9915	30.9646	29.9627	31.9263		-7.45519	-7.09089	-8.81755	-8.47357	-8.34793	-7.22419		0.623276	0.747361
hsa-miR-487a-001279	37	33.9827	37	32.9855	32.9774	32.91		-11.4691	-10.147	-12.8261	-10.4944	-11.3627	-8.20784		20.7823	0.297056
hsa-miR-487b-001285	32.9663	30.9643	33.9777	26.9772	27.986	31.9871		-7.43543	-7.12863	-9.80379	-4.48615	-6.37117	-7.28499		74.8295	0.153579
hsa-miR-488-002357	37	37	37	37	37	37		-11.4691	-13.1643	-12.8261	-14.509	-15.3852	-12.2979		0.0376147	0.209009
hsa-miR-489-002358	37	37	37	37	37	37		-11.4691	-13.1643	-12.8261	-14.509	-15.3852	-12.2979		0.0376147	0.209009
hsa-miR-490-001037	37	37	37	33.0567	33.0002	37		-11.4691	-13.1643	-12.8261	-10.5657	-11.3854	-12.2979		9.25703	0.211444
hsa-miR-491-3p-002360	37	37	37	37	37	37		-11.4691	-13.1643	-12.8261	-14.509	-15.3852	-12.2979		0.0376147	0.209009
mmu-miR-491-001630	37	31.9689	37	29.9439	30.9822	32.9767		-11.4691	-8.13323	-12.8261	-7.45287	-9.36736	-8.27461		161.298	0.178615
hsa-miR-493-002364	32.9434	31.9699	37	28.9826	28.9626	32.9882		-7.41249	-8.13418	-12.8261	-6.49158	-7.34784	-8.2861		75.9638	0.305681
hsa-miR-494-002365	33.0009	29.9852	37	26.945	27.9803	32.9781		-7.47001	-6.14947	-12.8261	-4.45394	-6.3655	-8.276		163.16	0.350588
mmu-miR-495-001663	32.9731	28.9617	32.9706	25.9584	25.968	29.9866		-7.44224	-5.12601	-8.79668	-3.46741	-4.35323	-5.28448		306.511	0.0822605
mmu-miR-496-001953	37	34.0075	37	33.9629	33.9703	37		-11.4691	-10.1718	-12.8261	-11.4719	-12.3555	-12.2979		0.316815	0.536121
hsa-miR-499-3p-002427	37	37	37	37	37	37		-11.4691	-13.1643	-12.8261	-14.509	-15.3852	-12.2979		0.0376147	0.209009
mmu-miR-499-001352	37	37	37	37	37	37		-11.4691	-13.1643	-12.8261	-14.509	-15.3852	-12.2979		0.0376147	0.209009
hsa-miR-500-002428	37	32.9851	37	30.961	31.9792	37		-11.4691	-9.14945	-12.8261	-8.46995	-10.3645	-12.2979		4.96692	0.643121
hsa-miR-501-3p-002435	37	37	37	32.9803	37	37		-11.4691	-13.1643	-12.8261	-10.4892	-15.3852	-12.2979		0.610126	0.883375
hsa-miR-501-001047	37	37	37	29.1004	37	37		-11.4691	-13.1643	-12.8261	-6.60939	-15.3852	-12.2979		8.98186	0.707802
hsa-miR-502-3p-002083	37	37	37	32.9854	32.9695	37		-11.4691	-13.1643	-12.8261	-10.4944	-11.3548	-12.2979		9.93466	0.207214
hsa-miR-502-001109	37	33.8955	37	32.9903	33.03	33.9899		-11.4691	-10.0598	-12.8261	-10.4993	-11.4152	-9.28778		8.89323	0.35629
hsa-miR-503-001048	37	33.0039	37	32.9926	30.9553	33.9594		-11.4691	-9.16823	-12.8261	-10.5016	-9.34053	-9.25726		20.5925	0.271227
hsa-miR-504-002084	37	37	37	37	37	37		-11.4691	-13.1643	-12.8261	-14.509	-15.3852	-12.2979		0.0376147	0.209009
hsa-miR-505-002089	37	30.8852	37	37	30.9918	37		-11.4691	-7.04954	-12.8261	-14.509	-9.37706	-12.2979		0.0349354	0.520257
hsa-miR-507-001051	37	37	37	37	37	37		-11.4691	-13.1643	-12.8261	-14.509	-15.3852	-12.2979		0.0376147	0.209009
hsa-miR-508-001052	37	37	37	37	37	37		-11.4691	-13.1643	-12.8261	-14.509	-15.3852	-12.2979		0.0376147	0.209009
hsa-miR-508-5p-002092	37	37	37	37	37	37		-11.4691	-13.1643	-12.8261	-14.509	-15.3852	-12.2979		0.0376147	0.209009
hsa-miR-509-5p-002235	37	37	37	37	37	37		-11.4691	-13.1643	-12.8261	-14.509	-15.3852	-12.2979		0.0376147	0.209009
hsa-miR-510-002241	37	37	37	37	37	37		-11.4691	-13.1643	-12.8261	-14.509	-15.3852	-12.2979		0.0376147	0.209009
hsa-miR-512-3p-001823	37	37	37	32.9983	37	37		-11.4691	-13.1643	-12.8261	-10.5072	-15.3852	-12.2979		0.602556	0.880115
hsa-miR-512-5p-001145	37	37	37	37	37	37		-11.4691	-13.1643	-12.8261	-14.509	-15.3852	-12.2979		0.0376147	0.209009
hsa-miR-513-5p-002090	37	37	37	37	37	37		-11.4691	-13.1643	-12.8261	-14.509	-15.3852	-12.2979		0.0376147	0.209009
hsa-miR-515-3p-002369	37	37	37	33.9583	37	37		-11.4691	-13.1643	-12.8261	-11.4673	-15.3852	-12.2979		0.309738	0.686877
hsa-miR-515-5p-001112	37	37	37	33.9696	37	37		-11.4691	-13.1643	-12.8261	-11.4786	-15.3852	-12.2979		0.307318	0.684422
hsa-miR-516a-5p-002416	37	37	37	37	37	37		-11.4691	-13.1643	-12.8261	-14.509	-15.3852	-12.2979		0.0376147	0.209009
hsa-miR-516b-001150	37	37	37	37	37	37		-11.4691	-13.1643	-12.8261	-14.509	-15.3852	-12.2979		0.0376147	0.209009
hsa-miR-517a-002402	37	37	37	32.0274	33.9592	37		-11.4691	-13.1643	-12.8261	-9.53637	-12.3444	-12.2979		9.71896	0.361755
hsa-miR-517c-001153	37	37	37	32.9595	33.9482	37		-11.4691	-13.1643	-12.8261	-10.4684	-12.3334	-12.2979		5.13277	0.383681
hsa-miR-518a-3p-002397	37	37	37	37	37	37		-11.4691	-13.1643	-12.8261	-14.509	-15.3852	-12.2979		0.0376147	0.209009
hsa-miR-518a-5p-002396	37	37	37	37	37	37		-11.4691	-13.1643	-12.8261	-14.509	-15.3852	-12.2979		0.0376147	0.209009
hsa-miR-518b-001156	37	37	37	32.9761	37	37		-11.4691	-13.1643	-12.8261	-10.4851	-15.3852	-12.2979		0.611881	0.884123
hsa-miR-518c-002401	37	37	37	37	37	37		-11.4691	-13.1643	-12.8261	-14.509	-15.3852	-12.2979		0.0376147	0.209009
hsa-miR-518d-001159	32.9753	32.9819	32.985	32.9743	32.9976	32.993		-7.44443	-9.14618	-8.81112	-10.4833	-11.3828	-8.29087		0.0370285	0.20756
hsa-miR-518d-5p-002389	37	37	37	37	37	37		-11.4691	-13.1643	-12.8261	-14.509	-15.3852	-12.2979		0.0376147	0.209009
hsa-miR-518e-002395	37	37	37	33.9901	37	37		-11.4691	-13.1643	-12.8261	-11.499	-15.3852	-12.2979		0.302995	0.679983
hsa-miR-518f-002388	37	37	37	37	33.9515	37		-11.4691	-13.1643	-12.8261	-14.509	-12.3368	-12.2979		0.311195	0.56479
hsa-miR-519a-002415	37	37	37	33.0037	37	37		-11.4691	-13.1643	-12.8261	-10.5126	-15.3852	-12.2979		0.600309	0.879136
hsa-miR-519d-002403	37	37	37	33.9694	33.9459	37		-11.4691	-13.1643	-12.8261	-11.4784	-12.3311	-12.2979		2.55286	0.486305
hsa-miR-519e-002370	37	37	37	37	37	37		-11.4691	-13.1643	-12.8261	-14.509	-15.3852	-12.2979		0.0376147	0.209009
hsa-miR-520a-001167	37	37	37	37	37	37		-11.4691	-13.1643	-12.8261	-14.509	-15.3852	-12.2979		0.0376147	0.209009
hsa-miR-520a#-001168	37	37	37	37	37	37		-11.4691	-13.1643	-12.8261	-14.509	-15.3852	-12.2979		0.0376147	0.209009
hsa-miR-520d-5p-002393	37	37	37	37	37	37		-11.4691	-13.1643	-12.8261	-14.509	-15.3852	-12.2979		0.0376147	0.209009
hsa-miR-520g-001121	37	37	37	37	37	37		-11.4691	-13.1643	-12.8261	-14.509	-15.3852	-12.2979		0.0376147	0.209009
hsa-miR-521-001122	37	37	37	37	37	37		-11.4691	-13.1643	-12.8261	-14.509	-15.3852	-12.2979		0.0376147	0.209009
hsa-miR-522-002413	37	37	37	33.9874	37	37		-11.4691	-13.1643	-12.8261	-11.4964	-15.3852	-12.2979		0.303551	0.680558
hsa-miR-523-002386	37	37	37	37	37	37		-11.4691	-13.1643	-12.8261	-14.509	-15.3852	-12.2979		0.0376147	0.209009
hsa-miR-524-5p-001982	37	37	37	37	37	37		-11.4691	-13.1643	-12.8261	-14.509	-15.3852	-12.2979		0.0376147	0.209009
hsa-miR-525-3p-002385	37	37	37	33.9728	37	37		-11.4691	-13.1643	-12.8261	-11.4818	-15.3852	-12.2979		0.306646	0.683737
hsa-miR-525-001174	37	37	37	37	37	37		-11.4691	-13.1643	-12.8261	-14.509	-15.3852	-12.2979		0.0376147	0.209009
hsa-miR-526b-002382	37	37	37	37	37	37		-11.4691	-13.1643	-12.8261	-14.509	-15.3852	-12.2979		0.0376147	0.209009
hsa-miR-532-3p-002355	32.9913	29.9815	32.9684	26.9799	28.9858	30.9993		-7.46041	-6.14585	-8.79452	-4.48891	-7.37097	-6.29718		18.9445	0.281225
hsa-miR-532-001518	33.0392	30.9899	37	26.9758	27.978	31.9765		-7.50829	-7.15417	-12.8261	-4.48481	-6.36319	-7.27438		659.928	0.195306
hsa-miR-539-001286	32.9742	30.9725	32.971	26.9914	26.9489	29.9509		-7.44326	-7.1368	-8.79713	-4.50032	-5.33413	-5.24883		313.847	0.008585
hsa-miR-541-002201	33.0067	37	37	33.0807	37	33.0633		-7.47577	-13.1643	-12.8261	-10.5896	-15.3852	-8.3612		0.547194	0.921751
hsa-miR-542-3p-001284	37	37	37	33.9654	33.967	37		-11.4691	-13.1643	-12.8261	-11.4744	-12.3522	-12.2979		2.52277	0.493171
hsa-miR-542-5p-002240	37	37	37	37	33.0127	34.0526		-11.4691	-13.1643	-12.8261	-14.509	-11.3979	-9.35053		4.60138	0.667664
hsa-miR-544-002265	37	37	37	37	37	37		-11.4691	-13.1643	-12.8261	-14.509	-15.3852	-12.2979		0.0376147	0.209009
hsa-miR-545-002267	37	37	37	37	33.9462	37		-11.4691	-13.1643	-12.8261	-14.509	-12.3314	-12.2979		0.31236	0.566277
hsa-miR-548a-001538	37	37	37	37	37	33.9456		-11.4691	-13.1643	-12.8261	-14.509	-15.3852	-9.24351		0.312474	0.792235
hsa-miR-548a-5p-002412	37	37	37	37	37	37		-11.4691	-13.1643	-12.8261	-14.509	-15.3852	-12.2979		0.0376147	0.209009
hsa-miR-548b-001541	37	37	37	37	37	37		-11.4691	-13.1643	-12.8261	-14.509	-15.3852	-12.2979		0.0376147	0.209009
hsa-miR-548b-5p-002408	37	37	37	37	33.9573	37		-11.4691	-13.1643	-12.8261	-14.509	-12.3426	-12.2979		0.309946	0.563191
hsa-miR-548c-001590	37	33.9297	37	37	37	34.0551		-11.4691	-10.094	-12.8261	-14.509	-15.3852	-9.35299		0.0344822	0.471825
hsa-miR-548c-5p-002429	37	37	37	34.1869	37	37		-11.4691	-13.1643	-12.8261	-11.6958	-15.3852	-12.2979		0.264359	0.636938
hsa-miR-548d-001605	37	37	37	33.9955	37	37		-11.4691	-13.1643	-12.8261	-11.5044	-15.3852	-12.2979		0.301867	0.678814
hsa-miR-548d-5p-002237	37	37	37	37	37	37		-11.4691	-13.1643	-12.8261	-14.509	-15.3852	-12.2979		0.0376147	0.209009
hsa-miR-551b-001535	37	37	37	37	37	33.9853		-11.4691	-13.1643	-12.8261	-14.509	-15.3852	-9.28323		0.303989	0.786164
hsa-miR-556-3p-002345	37	37	37	37	37	37		-11.4691	-13.1643	-12.8261	-14.509	-15.3852	-12.2979		0.0376147	0.209009
hsa-miR-556-5p-002344	37	37	37	37	37	37		-11.4691	-13.1643	-12.8261	-14.509	-15.3852	-12.2979		0.0376147	0.209009
hsa-miR-561-001528	37	37	37	37	37	37		-11.4691	-13.1643	-12.8261	-14.509	-15.3852	-12.2979		0.0376147	0.209009
hsa-miR-570-002347	37	37	37	37	37	37		-11.4691	-13.1643	-12.8261	-14.509	-15.3852	-12.2979		0.0376147	0.209009
hsa-miR-574-3p-002349	30.0041	25.9759	29.9944	23.9805	23.98	26.9734		-4.47325	-2.14024	-5.82046	-1.4895	-2.36518	-2.27125		79.2332	0.131168
hsa-miR-576-3p-002351	37	32.9566	37	32.9551	32.9694	37		-11.4691	-9.12085	-12.8261	-10.4641	-11.3546	-12.2979		0.615355	0.855775
hsa-miR-576-5p-002350	37	37	37	37	37	37		-11.4691	-13.1643	-12.8261	-14.509	-15.3852	-12.2979		0.0376147	0.209009
hsa-miR-579-002398	37	34.0365	37	37	33.9583	37		-11.4691	-10.2008	-12.8261	-14.509	-12.3435	-12.2979		0.0397113	0.214318
hsa-miR-582-3p-002399	37	37	37	37	37	33.9458		-11.4691	-13.1643	-12.8261	-14.509	-15.3852	-9.24364		0.312447	0.792216
hsa-miR-582-5p-001983	37	37	37	37	37	37		-11.4691	-13.1643	-12.8261	-14.509	-15.3852	-12.2979		0.0376147	0.209009
hsa-miR-589-002409	37	37	37	37	37	34.0298		-11.4691	-13.1643	-12.8261	-14.509	-15.3852	-9.32769		0.294765	0.7793
hsa-miR-590-5p-001984	37	32.968	37	30.9671	31.9806	37		-11.4691	-9.13227	-12.8261	-8.47611	-10.3659	-12.2979		4.88251	0.647083
hsa-miR-597-001551	37	33.9713	37	32.9795	37	32.977		-11.4691	-10.1356	-12.8261	-10.4885	-15.3852	-8.27491		1.21598	0.96852
hsa-miR-598-001988	33.9942	31.9739	37	31.9907	31.9892	32.9631		-8.46331	-8.13823	-12.8261	-9.49969	-10.3744	-8.261		2.44955	0.804709
mmu-miR-615-001960	37	29.9988	37	28.0741	28.0192	37		-11.4691	-6.16313	-12.8261	-5.58302	-6.40439	-12.2979		72.155	0.521678
hsa-miR-615-5p-002353	37	37	37	37	37	37		-11.4691	-13.1643	-12.8261	-14.509	-15.3852	-12.2979		0.0376147	0.209009
hsa-miR-616-002414	33.9745	34.0439	37	37	33.003	37		-8.4436	-10.2082	-12.8261	-14.509	-11.3882	-12.2979		0.00950475	0.2281
hsa-miR-618-001593	37	37	37	33.9692	33.9646	37		-11.4691	-13.1643	-12.8261	-11.4781	-12.3499	-12.2979		2.52036	0.493039
hsa-miR-624-002430	37	37	37	37	37	37		-11.4691	-13.1643	-12.8261	-14.509	-15.3852	-12.2979		0.0376147	0.209009
hsa-miR-625-002431	37	33.9408	37	32.9546	32.9578	37		-11.4691	-10.1051	-12.8261	-10.4635	-11.343	-12.2979		1.22765	0.922092
hsa-miR-627-001560	37	37	37	37	37	37		-11.4691	-13.1643	-12.8261	-14.509	-15.3852	-12.2979		0.0376147	0.209009
hsa-miR-628-5p-002433	37	37	37	33.9588	32.961	33.9872		-11.4691	-13.1643	-12.8261	-11.4678	-11.3462	-9.2851		41.0816	0.111384
hsa-miR-629-002436	37	33.9796	37	32.9763	33.9523	33.9519		-11.4691	-10.1439	-12.8261	-10.4853	-12.3375	-9.24983		5.15674	0.542094
hsa-miR-636-002088	37	33.0131	37	37	32.9328	32.9871		-11.4691	-9.17736	-12.8261	-14.509	-11.318	-8.28494		0.641984	0.923635
hsa-miR-642-001592	34.0031	37	33.9529	32.9901	32.9512	37		-8.47218	-13.1643	-9.77903	-10.4991	-11.3364	-12.2979		0.151993	0.576376
hsa-miR-651-001604	37	37	37	37	37	37		-11.4691	-13.1643	-12.8261	-14.509	-15.3852	-12.2979		0.0376147	0.209009
hsa-miR-652-002352	37	33.9611	37	33.0213	32.9992	34.0325		-11.4691	-10.1254	-12.8261	-10.5303	-11.3844	-9.3304		9.03553	0.341366
hsa-miR-653-002292	37	37	37	37	37	37		-11.4691	-13.1643	-12.8261	-14.509	-15.3852	-12.2979		0.0376147	0.209009
hsa-miR-654-3p-002239	37	33.9401	37	31.9478	32.9736	37		-11.4691	-10.1044	-12.8261	-9.45681	-11.3588	-12.2979		2.43872	0.727556
hsa-miR-654-001611	37	32.9483	37	29.025	29.9787	33.0406		-11.4691	-9.11256	-12.8261	-6.534	-8.36396	-8.33846		1153.14	0.052517
hsa-miR-655-001612	34.0003	31.9719	37	28.9714	28.967	33.9574		-8.46936	-8.13624	-12.8261	-6.48039	-7.35218	-9.25529		81.2235	0.285965
hsa-miR-660-001515	33.0235	31.0158	37	26.9783	27.9834	30.9941		-7.49259	-7.18008	-12.8261	-4.48729	-6.36859	-6.29201		1305.94	0.148749
hsa-miR-671-3p-002322	37	31.9735	33.9646	30.9796	30.9914	32.9773		-11.4691	-8.1378	-9.79074	-8.48852	-9.37665	-8.27521		9.56177	0.346728
hsa-miR-672-002327	37	37	37	37	37	37		-11.4691	-13.1643	-12.8261	-14.509	-15.3852	-12.2979		0.0376147	0.209009
hsa-miR-674-002021	37	37	37	37	37	37		-11.4691	-13.1643	-12.8261	-14.509	-15.3852	-12.2979		0.0376147	0.209009
hsa-miR-708-002341	33.9398	28.9624	33.9536	26.9646	27.968	29.9535		-8.40894	-5.12668	-9.77968	-4.47354	-6.35321	-5.25133		150.875	0.179421
hsa-miR-744-002324	32.9775	30.9831	37	28.9713	27.962	31.9719		-7.44658	-7.14737	-12.8261	-6.48026	-6.3472	-7.26978		160.097	0.261243
hsa-miR-758-001990	33.9366	32.9836	37	31.9935	30.9529	37		-8.40574	-9.14794	-12.8261	-9.50248	-9.33812	-12.2979		0.591031	0.886985
hsa-miR-871-002354	37	37	37	37	37	37		-11.4691	-13.1643	-12.8261	-14.509	-15.3852	-12.2979		0.0376147	0.209009
hsa-miR-872-002264	37	37	37	37	37	37		-11.4691	-13.1643	-12.8261	-14.509	-15.3852	-12.2979		0.0376147	0.209009
hsa-miR-873-002356	37	37	37	37	37	37		-11.4691	-13.1643	-12.8261	-14.509	-15.3852	-12.2979		0.0376147	0.209009
hsa-miR-874-002268	37	31.9939	37	37	37	37		-11.4691	-8.15816	-12.8261	-14.509	-15.3852	-12.2979		0.00117047	0.122674
hsa-miR-875-3p-002204	37	37	37	37	37	37		-11.4691	-13.1643	-12.8261	-14.509	-15.3852	-12.2979		0.0376147	0.209009
hsa-miR-876-3p-002225	37	37	37	37	33.9819	37		-11.4691	-13.1643	-12.8261	-14.509	-12.3671	-12.2979		0.304711	0.556436
hsa-miR-876-5p-002205	37	37	37	33.0093	37	37		-11.4691	-13.1643	-12.8261	-10.5183	-15.3852	-12.2979		0.597972	0.878113
hsa-miR-885-3p-002372	37	37	37	37	37	37		-11.4691	-13.1643	-12.8261	-14.509	-15.3852	-12.2979		0.0376147	0.209009
hsa-miR-885-5p-002296	37	37	32.962	31.9529	32.9752	37		-11.4691	-13.1643	-8.78806	-9.46185	-11.3604	-12.2979		1.23229	0.950574
hsa-miR-886-3p-002194	30.972	28.9941	30.9659	26.9923	26.9841	28.9613		-5.44112	-5.15841	-6.79195	-4.50128	-5.36927	-4.25915		9.59175	0.147403
hsa-miR-886-5p-002193	28.9812	27.9853	30.9795	26.9828	25.9907	27.9706		-3.45029	-4.14963	-6.80562	-4.49178	-4.37589	-3.26846		4.82128	0.52726
hsa-miR-887-002374	37	37	37	37	37	37		-11.4691	-13.1643	-12.8261	-14.509	-15.3852	-12.2979		0.0376147	0.209009
hsa-miR-888-002212	37	37	37	37	37	37		-11.4691	-13.1643	-12.8261	-14.509	-15.3852	-12.2979		0.0376147	0.209009
hsa-miR-889-002202	37	32.9565	37	29.9658	31.0087	33.9541		-11.4691	-9.12082	-12.8261	-7.47472	-9.39391	-9.25195		157.088	0.122727
hsa-miR-890-002209	37	37	37	37	37	37		-11.4691	-13.1643	-12.8261	-14.509	-15.3852	-12.2979		0.0376147	0.209009
hsa-miR-891a-002191	37	37	37	37	37	37		-11.4691	-13.1643	-12.8261	-14.509	-15.3852	-12.2979		0.0376147	0.209009
hsa-miR-891b-002210	37	37	37	37	37	37		-11.4691	-13.1643	-12.8261	-14.509	-15.3852	-12.2979		0.0376147	0.209009
hsa-miR-892a-002195	37	37	37	37	37	37		-11.4691	-13.1643	-12.8261	-14.509	-15.3852	-12.2979		0.0376147	0.209009
hsa-miR-147-000469	37	37	37	37	37	37		-11.4691	-13.1643	-12.8261	-14.509	-15.3852	-12.2979		0.0376147	0.209009
hsa-miR-208-000511	37	37	37	37	37	37		-11.4691	-13.1643	-12.8261	-14.509	-15.3852	-12.2979		0.0376147	0.209009
hsa-miR-211-000514	37	37	37	32.9497	37	37		-11.4691	-13.1643	-12.8261	-10.4587	-15.3852	-12.2979		0.623187	0.88887
hsa-miR-212-000515	37	29.9896	37	29.9833	31.0001	32.9836		-11.4691	-6.15388	-12.8261	-7.49226	-9.38528	-8.28146		39.1269	0.450062
hsa-miR-219-1-3p-002095	37	37	37	33.0346	37	37		-11.4691	-13.1643	-12.8261	-10.5436	-15.3852	-12.2979		0.587575	0.873494
hsa-miR-219-2-3p-002390	37	37	37	37	37	37		-11.4691	-13.1643	-12.8261	-14.509	-15.3852	-12.2979		0.0376147	0.209009
hsa-miR-220-000523	37	37	37	37	37	37		-11.4691	-13.1643	-12.8261	-14.509	-15.3852	-12.2979		0.0376147	0.209009
hsa-miR-220b-002206	37	37	37	37	37	37		-11.4691	-13.1643	-12.8261	-14.509	-15.3852	-12.2979		0.0376147	0.209009
hsa-miR-220c-002211	37	37	37	37	37	37		-11.4691	-13.1643	-12.8261	-14.509	-15.3852	-12.2979		0.0376147	0.209009
hsa-miR-298-002190	37	37	37	37	37	37		-11.4691	-13.1643	-12.8261	-14.509	-15.3852	-12.2979		0.0376147	0.209009
hsa-miR-325-000540	37	37	37	37	37	37		-11.4691	-13.1643	-12.8261	-14.509	-15.3852	-12.2979		0.0376147	0.209009
hsa-miR-346-000553	37	37	37	37	37	37		-11.4691	-13.1643	-12.8261	-14.509	-15.3852	-12.2979		0.0376147	0.209009
hsa-miR-376c-002122	31.9759	27.9862	34.0539	23.9709	24.9784	29.9782		-6.44501	-4.15045	-9.87997	-1.4799	-3.3636	-5.27606		1310.47	0.158329
hsa-miR-384-000574	37	37	37	37	37	37		-11.4691	-13.1643	-12.8261	-14.509	-15.3852	-12.2979		0.0376147	0.209009
hsa-miR-412-001023	37	37	37	37	37	37		-11.4691	-13.1643	-12.8261	-14.509	-15.3852	-12.2979		0.0376147	0.209009
hsa-miR-448-001029	37	37	37	37	37	37		-11.4691	-13.1643	-12.8261	-14.509	-15.3852	-12.2979		0.0376147	0.209009
hsa-miR-492-001039	37	37	37	37	32.937	37		-11.4691	-13.1643	-12.8261	-14.509	-11.3222	-12.2979		0.628715	0.84577
hsa-miR-506-001050	37	37	37	37	37	37		-11.4691	-13.1643	-12.8261	-14.509	-15.3852	-12.2979		0.0376147	0.209009
hsa-miR-509-3-5p-002155	37	37	37	37	37	37		-11.4691	-13.1643	-12.8261	-14.509	-15.3852	-12.2979		0.0376147	0.209009
hsa-miR-511-001111	37	37	37	37	33.9776	37		-11.4691	-13.1643	-12.8261	-14.509	-12.3628	-12.2979		0.305632	0.557631
hsa-miR-517b-001152	37	37	37	37	37	37		-11.4691	-13.1643	-12.8261	-14.509	-15.3852	-12.2979		0.0376147	0.209009
hsa-miR-519c-001163	37	37	37	37	37	37		-11.4691	-13.1643	-12.8261	-14.509	-15.3852	-12.2979		0.0376147	0.209009
hsa-miR-520b-001116	37	37	37	37	37	37		-11.4691	-13.1643	-12.8261	-14.509	-15.3852	-12.2979		0.0376147	0.209009
hsa-miR-520e-001119	37	37	37	37	37	37		-11.4691	-13.1643	-12.8261	-14.509	-15.3852	-12.2979		0.0376147	0.209009
hsa-miR-520f-001120	37	37	37	37	37	37		-11.4691	-13.1643	-12.8261	-14.509	-15.3852	-12.2979		0.0376147	0.209009

## Sheet: norm
Gene	EXO 001 IRRB	EXO 014 IRRB	EXO 015 IRRB	EXO 001 WJ	EXO 002 WJ	EXO 015 WJ
hsa-let-7a-000377	-7.48719	-4.13714	-12.8261	-3.51733	-5.36209	-3.3063
hsa-let-7c-000379	-5.43563	-5.15675	-7.80086	-6.49009	-8.32077	-6.28284
hsa-let-7d-002283	-5.41965	-5.14079	-8.78436	-5.48697	-6.34864	-4.28192
hsa-let-7e-002406	-2.49856	-1.21207	-5.81031	-2.48569	-3.33035	-1.27376
hsa-let-7f-000382	-11.4691	-13.1643	-12.8261	-5.56427	-7.36696	-4.25209
hsa-let-7g-002282	-5.46502	-5.1598	-8.84365	-5.49015	-6.36742	-5.25028
hsa-miR-1-002222	-11.4691	-10.1741	-12.8261	-10.477	-12.2753	-12.2979
hsa-miR-9-000583	-7.47035	-13.1643	-12.8261	-10.447	-11.4141	-12.2979
hsa-miR-10a-000387	-4.42834	-3.14131	-7.80829	-4.48114	-6.3439	-5.28041
hsa-miR-10b-002218	-11.4691	-7.21326	-12.8261	-10.5237	-7.37725	-8.31506
hsa-miR-15a-000389	-11.4691	-13.1643	-12.8261	-14.509	-15.3852	-12.2979
hsa-miR-15b-000390	-7.43137	-6.14607	-8.89231	-6.53234	-6.3804	-8.29855
hsa-miR-16-000391	-4.44547	-3.13106	-7.81197	-4.50285	-4.35534	-4.27201
hsa-miR-17-002308	-3.44571	-2.1189	-4.79089	-2.48184	-3.34867	-3.27097
hsa-miR-18a-002422	-7.5331	-9.15955	-8.91403	-7.48915	-8.36978	-8.29474
hsa-miR-18b-002217	-11.4691	-13.1643	-12.8261	-7.57147	-7.28199	-12.2979
hsa-miR-19a-000395	-7.41336	-8.15817	-9.82226	-6.50472	-7.37659	-9.2463
hsa-miR-19b-000396	-4.47598	-2.16038	-6.81689	-1.47629	-2.37742	-4.30996
hsa-miR-20a-000580	-4.44864	-3.1599	-7.82856	-3.49337	-3.36076	-4.29113
hsa-miR-20b-001014	-7.43169	-6.12956	-8.76082	-6.47235	-7.35453	-7.2484
hsa-miR-21-000397	-3.44201	-1.16264	-5.78508	0.491441	-0.344881	-1.27347
hsa-miR-22-000398	-11.4691	-13.1643	-12.8261	-5.49845	-6.40476	-12.2979
hsa-miR-23a-000399	-11.4691	-6.14274	-12.8261	-6.44998	-15.3852	-12.2979
hsa-miR-23b-000400	-11.4691	-13.1643	-12.8261	-10.4954	-15.3852	-12.2979
hsa-miR-24-000402	-0.444601	0.845583	-2.81122	2.49496	0.61933	0.708271
hsa-miR-25-000403	-6.43175	-5.13047	-8.76951	-5.47232	-6.34349	-6.28231
hsa-miR-26a-000405	-6.45291	-4.14067	-8.79337	-3.46927	-4.36191	-4.2765
hsa-miR-26b-000407	-7.42007	-7.15856	-12.8261	-6.47025	-7.36019	-7.28376
hsa-miR-27a-000408	-7.43407	-5.12548	-9.77831	-3.46745	-4.34007	-5.25429
hsa-miR-27b-000409	-7.42233	-7.14827	-9.7921	-4.48115	-5.35204	-6.27335
hsa-miR-28-3p-002446	-6.46587	-4.14644	-8.81725	-4.47629	-5.35804	-4.24409
hsa-miR-28-000411	-7.41069	-6.12738	-9.82104	-5.48137	-7.35801	-8.28985
hsa-miR-29a-002112	-5.42929	-3.15642	-7.78614	-1.48496	-2.3472	-4.25872
hsa-miR-29b-000413	-11.4691	-10.3378	-12.8261	-9.48964	-8.35164	-12.2979
hsa-miR-29c-000587	-8.60332	-10.123	-12.8261	-9.51125	-11.3878	-9.302
hsa-miR-30b-000602	-4.44879	-3.14366	-7.81349	-2.50345	-4.36416	-3.27552
hsa-miR-30c-000419	-4.41668	-2.13027	-6.77933	-1.47994	-3.34222	-3.26331
hsa-miR-31-002279	-3.48565	-2.17074	-6.83868	0.501835	-1.33256	-1.2693
hsa-miR-32-002109	-11.4691	-13.1643	-12.8261	-14.509	-15.3852	-12.2979
hsa-miR-33b-002085	-11.4691	-13.1643	-12.8261	-14.509	-15.3852	-12.2979
hsa-miR-34a-000426	-4.45504	-4.15468	-8.85822	-3.4644	-4.34088	-3.25595
hsa-miR-34c-000428	-11.4691	-9.15608	-12.8261	-10.5055	-11.38	-9.31473
hsa-miR-92a-000431	-2.44665	-1.1253	-4.80333	-3.48335	-3.3499	-2.27585
mmu-miR-93-001090	-5.42546	-5.14678	-8.81938	-4.4652	-5.33342	-5.25245
hsa-miR-95-000433	-11.4691	-13.1643	-12.8261	-14.509	-15.3852	-9.25637
mmu-miR-96-000186	-11.4691	-13.1643	-12.8261	-14.509	-15.3852	-12.2979
hsa-miR-98-000577	-11.4691	-13.1643	-12.8261	-5.46076	-11.328	-6.30974
hsa-miR-99a-000435	-2.40981	-0.152138	-5.7729	0.492538	-0.35169	-0.290886
hsa-miR-99b-000436	-5.48659	-3.14846	-8.79334	-2.50447	-3.33119	-3.26264
hsa-miR-100-000437	-2.45735	-0.139656	-5.79956	0.528925	-0.363882	-1.31572
hsa-miR-101-002253	-11.4691	-13.1643	-12.8261	-10.4622	-12.3455	-12.2979
hsa-miR-103-000439	-11.4691	-6.16597	-8.81865	-5.49589	-6.3547	-6.3049
hsa-miR-105-002167	-11.4691	-13.1643	-12.8261	-14.509	-15.3852	-12.2979
hsa-miR-106a-002169	-3.45072	-2.14141	-4.78894	-2.49438	-2.3412	-3.27814
hsa-miR-106b-000442	-7.43865	-6.15209	-9.78846	-5.46881	-6.33753	-7.24485
hsa-miR-107-000443	-11.4691	-13.1643	-12.8261	-10.5068	-11.3647	-12.2979
hsa-miR-122-002245	-7.50352	-9.20076	-8.80994	-8.45044	-11.4041	-8.32713
mmu-miR-124a-001182	-11.4691	-13.1643	-12.8261	-14.509	-15.3852	-12.2979
hsa-miR-125a-3p-002199	-8.44261	-10.2032	-12.8261	-10.4871	-11.3773	-9.28904
hsa-miR-125a-5p-002198	-7.46532	-8.1729	-9.76748	-6.49249	-6.3711	-6.24573
hsa-miR-125b-000449	-2.43088	-0.040976	-5.80703	-1.47786	-1.34743	-1.27732
hsa-miR-126-002228	-7.43933	-6.15434	-8.78465	-4.5148	-5.3673	-5.28952
hsa-miR-127-000452	-3.44302	-2.12038	-7.7893	-1.48022	-2.35233	-2.28448
hsa-miR-127-5p-002229	-11.4691	-13.1643	-12.8261	-14.509	-15.3852	-12.2979
hsa-miR-128a-002216	-7.4359	-9.1238	-12.8261	-7.48385	-9.36148	-8.26978
mmu-miR-129-3p-001184	-7.39657	-9.13523	-12.8261	-14.509	-11.4132	-12.2979
hsa-miR-129-000590	-11.4691	-13.1643	-12.8261	-14.509	-15.3852	-12.2979
hsa-miR-130a-000454	-8.43883	-8.16151	-9.82488	-6.4817	-7.37053	-8.2823
hsa-miR-130b-000456	-11.4691	-7.15438	-9.81315	-6.4739	-5.35101	-8.25891
hsa-miR-132-000457	-5.47254	-3.15683	-8.81336	-3.49311	-5.36797	-4.27853
hsa-miR-133a-002246	-7.4175	-10.1666	-12.8261	-7.48235	-8.36565	-8.30871
hsa-miR-133b-002247	-11.4691	-10.1575	-12.8261	-11.4849	-11.39	-12.2979
mmu-miR-134-001186	-6.45296	-5.13254	-8.80751	-4.52104	-4.38903	-5.32206
hsa-miR-135a-000460	-11.4691	-13.1643	-12.8261	-11.6678	-12.3287	-9.36336
hsa-miR-135b-002261	-11.4691	-9.14281	-12.8261	-8.47703	-11.3535	-9.23111
hsa-miR-136-000592	-11.4691	-13.1643	-12.8261	-14.509	-15.3852	-10.2979
mmu-miR-137-001129	-11.4691	-10.1355	-9.92175	-5.45135	-6.32753	-8.26446
hsa-miR-138-002284	-3.45706	-2.12039	-6.80847	-9.48166	-4.35451	-8.28481
hsa-miR-139-3p-002313	-11.4691	-13.1643	-12.8261	-14.509	-15.3852	-5.43142
hsa-miR-139-5p-002289	-7.4153	-7.12067	-12.8261	-7.49526	-8.37142	-7.25527
hsa-miR-140-3p-002234	-8.60836	-10.1196	-12.8261	-10.5138	-11.3783	-12.2979
mmu-miR-140-001187	-7.41559	-6.12498	-9.80503	-4.4703	-5.35264	-6.26107
hsa-miR-141-000463	-8.52553	-13.1643	-12.8261	-10.4831	-12.333	-12.2979
hsa-miR-142-3p-000464	-8.44842	-9.13765	-12.8261	-8.50038	-8.38592	-9.33317
hsa-miR-142-5p-002248	-11.4691	-13.1643	-12.8261	-11.4525	-15.3852	-12.2979
hsa-miR-143-002249	-8.46563	-5.16292	-8.80107	-3.49549	-4.35575	-5.28255
hsa-miR-145-002278	-1.45088	0.841206	-4.83067	0.518911	0.653368	0.717026
hsa-miR-146a-000468	-7.40225	-9.14796	-12.8261	2.52573	1.64713	0.746378
hsa-miR-146b-3p-002361	-11.4691	-13.1643	-12.8261	-14.509	-15.3852	-12.2979
hsa-miR-146b-001097	-8.43559	-6.13173	-9.83765	-4.49805	-5.36585	-6.27019
hsa-miR-147b-002262	-11.4691	-13.1643	-12.8261	-14.509	-15.3852	-12.2979
hsa-miR-148a-000470	-7.47503	-7.11918	-12.8261	-6.46217	-9.36405	-6.28978
hsa-miR-148b-000471	-11.4691	-13.1643	-12.8261	-8.46558	-11.2929	-12.2979
hsa-miR-149-002255	-3.397	-4.13234	-6.86859	-4.43884	-4.35445	-3.26156
hsa-miR-150-000473	-7.41168	-6.12496	-8.77051	-5.47015	-5.34356	-7.26226
hsa-miR-152-000475	-8.41025	-5.11723	-8.76842	-4.46815	-5.33796	-5.26682
mmu-miR-153-001191	-11.4691	-13.1643	-12.8261	-14.509	-15.3852	-12.2979
hsa-miR-154-000477	-11.4691	-13.1643	-12.8261	-9.52963	-11.3684	-12.2979
hsa-miR-181a-000480	-7.46249	-4.19826	-8.79875	-4.50555	-6.35553	-4.28436
hsa-miR-181c-000482	-11.4691	-10.1555	-12.8261	-10.5047	-11.3292	-9.26722
hsa-miR-182-002334	-11.4691	-13.1643	-12.8261	-11.5096	-12.4516	-12.2979
RNU48-001006	-4.45991	-5.14918	-9.80724	-4.4994	-5.36236	-4.2863
hsa-miR-183-002269	-11.4691	-13.1643	-12.8261	-11.5073	-12.3947	-12.2979
hsa-miR-184-000485	-11.4691	-13.1643	-12.8261	-9.4758	-12.3431	-9.24513
hsa-miR-185-002271	-11.4691	-9.16914	-12.8261	-8.49819	-9.36236	-8.31975
hsa-miR-186-002285	-7.42502	-6.1443	-9.79751	-3.46889	-5.34774	-6.26881
mmu-miR-187-001193	-11.4691	-13.1643	-12.8261	-14.509	-15.3852	-12.2979
hsa-miR-188-3p-002106	-11.4691	-13.1643	-12.8261	-14.509	-15.3852	-12.2979
hsa-miR-190-000489	-11.4691	-13.1643	-12.8261	-11.4473	-15.3852	-12.2979
hsa-miR-191-002299	-3.45008	-1.15937	-6.83711	-0.488398	-1.38145	-2.30027
hsa-miR-192-000491	-8.46667	-9.13293	-12.8261	-8.48065	-9.34857	-9.27562
hsa-miR-193a-3p-002250	-11.4691	-10.2408	-12.8261	-10.4708	-11.3629	-12.2979
hsa-miR-193a-5p-002281	-3.44932	-2.16531	-6.82365	-4.48011	-4.36067	-3.28478
hsa-miR-193b-002367	-2.44145	-1.15487	-5.77413	-0.476298	-1.34948	-2.26784
hsa-miR-194-000493	-11.4691	-10.1475	-12.8261	-10.4592	-11.3677	-9.25445
hsa-miR-195-000494	-8.43204	-9.16335	-9.85854	-8.46654	-9.36027	-8.26741
hsa-miR-196b-002215	-11.4691	-9.14857	-12.8261	-8.4757	-8.32422	-8.29188
hsa-miR-197-000497	-3.47755	-3.16077	-6.81225	-3.44156	-4.40038	-3.29706
hsa-miR-198-002273	-11.4691	-13.1643	-12.8261	-11.4639	-11.3665	-12.2979
hsa-miR-199a-000498	-11.4691	-9.12735	-12.8261	-8.47741	-10.3847	-12.2979
hsa-miR-199a-3p-002304	-3.46584	-1.18178	-6.81548	-2.51497	-3.36295	-2.30363
hsa-miR-199b-000500	-7.44834	-7.13646	-12.8261	-10.4116	-12.3556	-12.2979
hsa-miR-200a-000502	-11.4691	-13.1643	-12.8261	-14.509	-15.3852	-12.2979
hsa-miR-200b-002251	-11.4691	-13.1643	-12.8261	-10.5753	-11.3688	-12.2979
hsa-miR-200c-002300	-11.4691	-9.11192	-12.8261	-8.46961	-9.36702	-12.2979
hsa-miR-202-002363	-11.4691	-13.1643	-12.8261	-14.509	-15.3852	-12.2979
hsa-miR-203-000507	-4.43901	-6.1495	-6.7933	-4.46904	-7.34934	-7.27241
hsa-miR-204-000508	-11.4691	-9.14476	-9.84725	-10.517	-11.3436	-8.28946
hsa-miR-205-000509	-11.4691	-13.1643	-12.8261	-10.5182	-15.3852	-12.2979
hsa-miR-208b-002290	-11.4691	-13.1643	-12.8261	-14.509	-15.3852	-12.2979
hsa-miR-210-000512	-11.4691	-5.17258	-12.8261	-4.45744	-4.38022	-12.2979
hsa-miR-214-002306	-2.42661	-1.15437	-5.80994	-2.49939	-3.35977	-2.2725
hsa-miR-215-000518	-11.4691	-9.10087	-12.8261	-9.48741	-11.336	-12.2979
hsa-miR-216a-002220	-11.4691	-13.1643	-12.8261	-14.509	-15.3852	-12.2979
hsa-miR-216b-002326	-11.4691	-13.1643	-12.8261	-14.509	-15.3852	-12.2979
hsa-miR-217-002337	-11.4691	-13.1643	-12.8261	-14.509	-15.3852	-12.2979
hsa-miR-218-000521	-4.41536	-3.12336	-7.77826	-5.46791	-5.35926	-5.24472
hsa-miR-219-000522	-11.4691	-13.1643	-12.8261	-14.509	-15.3852	-12.2979
hsa-miR-221-000524	-0.416336	0.900824	-4.80405	-0.477971	-0.359732	-0.277212
hsa-miR-222-002276	0.55455	1.89419	-2.79004	1.53243	0.648739	0.736546
hsa-miR-223-002295	-4.43132	-4.1148	-6.77951	-3.47756	-3.34899	-4.27489
hsa-miR-224-002099	-5.47276	-4.13795	-8.77511	-4.5038	-4.34461	-4.25829
hsa-miR-296-3p-002101	-11.4691	-13.1643	-12.8261	-10.4974	-11.3529	-12.2979
hsa-miR-296-000527	-7.44713	-6.16472	-9.8313	-6.49631	-6.37547	-8.29741
hsa-miR-299-3p-001015	-11.4691	-13.1643	-12.8261	-14.509	-15.3852	-12.2979
hsa-miR-299-5p-000600	-11.4691	-9.16502	-12.8261	-10.4879	-11.4164	-12.2979
hsa-miR-301-000528	-8.44314	-9.1623	-12.8261	-7.49706	-9.39225	-8.2561
hsa-miR-301b-002392	-11.4691	-10.1613	-12.8261	-10.4485	-11.3384	-12.2979
hsa-miR-302a-000529	-11.4691	-13.1643	-12.8261	-10.478	-11.3385	-12.2979
ath-miR159a-000338	-11.4691	-13.1643	-12.8261	-14.509	-15.3852	-12.2979
hsa-miR-302b-000531	-11.4691	-13.1643	-12.8261	-11.4644	-11.3421	-9.26541
hsa-miR-302c-000533	-11.4691	-13.1643	-12.8261	-11.4392	-12.3323	-12.2979
hsa-miR-320-002277	-2.44529	-1.12906	-5.79596	-1.47141	-2.36573	-1.273
hsa-miR-323-3p-002227	-7.4393	-6.12813	-8.81121	-4.46152	-5.3565	-6.2784
hsa-miR-324-3p-002161	-8.4945	-8.15089	-9.78958	-8.47598	-8.37336	-8.25596
hsa-miR-324-5p-000539	-7.40022	-7.13191	-12.8261	-6.49885	-7.3447	-9.25635
hsa-miR-326-000542	-11.4691	-13.1643	-12.8261	-14.509	-15.3852	-12.2979
hsa-miR-328-000543	-5.49812	-4.11435	-8.80366	-4.52475	-5.36051	-4.22416
hsa-miR-329-001101	-11.4691	-10.2612	-12.8261	-9.48702	-11.3558	-12.2979
hsa-miR-330-000544	-7.59593	-9.15011	-12.8261	-8.47924	-9.41882	-9.22491
hsa-miR-330-5p-002230	-11.4691	-13.1643	-12.8261	-8.46525	-15.3852	-12.2979
hsa-miR-331-000545	-5.46244	-5.13766	-8.77099	-3.47959	-4.363	-4.30236
hsa-miR-331-5p-002233	-11.4691	-9.21357	-12.8261	-10.4784	-11.4282	-12.2979
hsa-miR-335-000546	-8.46299	-9.15268	-9.86005	-3.45262	-5.37077	-5.28561
hsa-miR-337-5p-002156	-11.4691	-9.15397	-12.8261	-8.48696	-9.36107	-12.2979
hsa-miR-338-3p-002252	-11.4691	-13.1643	-12.8261	-14.509	-15.3852	-12.2979
hsa-miR-339-3p-002184	-7.45067	-7.12553	-12.8261	-7.47707	-7.35548	-8.27845
hsa-miR-339-5p-002257	-11.4691	-13.1643	-12.8261	-6.52876	-6.32896	-12.2979
hsa-miR-340-002258	-11.4691	-9.11339	-12.8261	-9.48674	-11.348	-12.2979
hsa-miR-155-002623	-4.42406	-3.11916	-7.79068	-5.46364	-5.34161	-5.25286
hsa-let-7b-002619	-1.40101	-0.141233	-3.85515	-2.51505	-3.37807	-0.280542
hsa-miR-342-3p-002260	-4.43821	-2.13993	-6.80926	-3.49362	-4.35993	-3.27171
hsa-miR-342-5p-002147	-11.4691	-13.1643	-12.8261	-14.509	-15.3852	-12.2979
hsa-miR-345-002186	-7.43508	-5.11959	-9.79933	-6.46941	-7.3788	-7.2861
hsa-miR-361-000554	-11.4691	-9.14627	-9.81376	-8.48964	-9.365	-8.2604
hsa-miR-362-3p-002117	-11.4691	-13.1643	-12.8261	-10.4497	-12.3508	-12.2979
hsa-miR-362-001273	-11.4691	-10.1384	-12.8261	-9.48787	-11.3673	-8.24317
hsa-miR-363-001271	-11.4691	-13.1643	-8.75998	-14.509	-15.3852	-12.2979
hsa-miR-365-001020	-6.46669	-3.16312	-8.78898	-2.50075	-3.35371	-5.26616
hsa-miR-367-000555	-11.4691	-13.1643	-12.8261	-14.509	-12.3588	-12.2979
hsa-miR-369-3p-000557	-11.4691	-13.1643	-12.8261	-11.4661	-12.3401	-12.2979
hsa-miR-369-5p-001021	-11.4691	-13.1643	-12.8261	-9.51885	-10.3944	-9.28021
hsa-miR-370-002275	-7.5655	-5.15893	-8.74895	-4.52216	-4.34564	-6.29477
hsa-miR-371-3p-002124	-11.4691	-13.1643	-12.8261	-14.509	-15.3852	-12.2979
hsa-miR-372-000560	-11.4691	-13.1643	-12.8261	-14.509	-15.3852	-12.2979
hsa-miR-373-000561	-11.4691	-13.1643	-12.8261	-14.509	-15.3852	-12.2979
hsa-miR-374-000563	-8.42949	-7.13028	-12.8261	-5.46802	-7.33422	-8.24779
mmu-miR-374-5p-001319	-7.46768	-6.1411	-8.78318	-4.47327	-6.32104	-6.2993
hsa-miR-375-000564	-11.4691	-13.1643	-12.8261	-8.47401	-10.345	-12.2979
hsa-miR-376a-000565	-7.41038	-5.1392	-9.79242	-2.48729	-4.36111	-6.28621
hsa-miR-376b-001102	-11.4691	-13.1643	-12.8261	-14.509	-15.3852	-12.2979
hsa-miR-377-000566	-11.4691	-13.1643	-12.8261	-14.509	-15.3852	-12.2979
mmu-miR-379-001138	-7.41847	-7.14127	-12.8261	-5.47254	-6.34585	-7.26137
hsa-miR-380-3p-000569	-11.4691	-13.1643	-12.8261	-14.509	-15.3852	-12.2979
hsa-miR-381-000571	-11.4691	-13.1643	-12.8261	-10.4704	-12.3074	-12.2979
hsa-miR-382-000572	-3.46667	-3.15318	-8.8222	-2.48903	-2.36338	-1.31991
hsa-miR-383-000573	-7.48208	-13.1643	-12.8261	-10.5484	-11.3625	-12.2979
hsa-miR-409-5p-002331	-11.4691	-8.16095	-12.8261	-8.46064	-9.39653	-8.25205
hsa-miR-410-001274	-8.47078	-9.1345	-12.8261	-5.45769	-7.33745	-8.28345
hsa-miR-411-001610	-7.42547	-6.15416	-9.78501	-4.46313	-6.34814	-6.25474
hsa-miR-422a-002297	-11.4691	-13.1643	-12.8261	-14.509	-15.3852	-12.2979
hsa-miR-423-5p-002340	-7.44692	-7.13759	-8.76003	-8.4846	-8.36108	-7.26898
hsa-miR-424-000604	-11.4691	-8.11844	-12.8261	-9.48819	-11.3322	-8.25258
hsa-miR-425-5p-001516	-5.48935	-5.19952	-12.8261	-4.5977	-6.41416	-6.17527
hsa-miR-429-001024	-11.4691	-13.1643	-12.8261	-14.509	-15.3852	-12.2979
hsa-miR-431-001979	-11.4691	-13.1643	-12.8261	-8.44474	-11.196	-12.2979
hsa-miR-433-001028	-6.41367	-7.12693	-8.82313	-6.48092	-7.33741	-5.29236
hsa-miR-449-001030	-11.4691	-13.1643	-12.8261	-11.4908	-12.4405	-12.2979
hsa-miR-449b-001608	-11.4691	-13.1643	-12.8261	-11.5071	-11.2618	-12.2979
hsa-miR-450a-002303	-11.4691	-10.1383	-12.8261	-11.5092	-11.3686	-12.2979
hsa-miR-450b-3p-002208	-11.4691	-13.1643	-12.8261	-14.509	-15.3852	-12.2979
hsa-miR-450b-5p-002207	-11.4691	-13.1643	-12.8261	-10.4612	-11.3536	-12.2979
mmu-miR-451-001141	-8.42656	-9.12286	-12.8261	-7.48235	-8.34312	-8.24682
hsa-miR-452-002329	-8.4389	-10.1173	-12.8261	-7.48329	-8.3523	-8.27614
hsa-miR-453-002318	-11.4691	-13.1643	-12.8261	-10.5694	-15.3852	-12.2979
hsa-miR-454-002323	-7.41622	-9.13116	-12.8261	-8.49163	-9.36149	-8.26215
hsa-miR-455-3p-002244	-7.34907	-5.15942	-12.8261	-6.49305	-7.37634	-6.28533
hsa-miR-455-001280	-7.44429	-6.14186	-12.8261	-8.49495	-8.35482	-8.28438
hsa-miR-483-5p-002338	-8.48183	-10.1087	-12.8261	-7.46523	-8.36357	-8.259
hsa-miR-484-001821	-3.43492	-2.14821	-5.79658	-2.49441	-2.35761	-3.27723
hsa-miR-485-3p-001277	-6.48416	-5.13005	-8.81522	-5.48089	-5.34914	-5.24996
hsa-miR-485-5p-001036	-11.4691	-13.1643	-12.8261	-14.509	-15.3852	-12.2979
hsa-miR-486-3p-002093	-11.4691	-13.1643	-12.8261	-14.509	-15.3852	-12.2979
hsa-miR-486-001278	-7.45519	-7.09089	-8.81755	-8.47357	-8.34793	-7.22419
hsa-miR-487a-001279	-11.4691	-10.147	-12.8261	-10.4944	-11.3627	-8.20784
hsa-miR-487b-001285	-7.43543	-7.12863	-9.80379	-4.48615	-6.37117	-7.28499
hsa-miR-488-002357	-11.4691	-13.1643	-12.8261	-14.509	-15.3852	-12.2979
hsa-miR-489-002358	-11.4691	-13.1643	-12.8261	-14.509	-15.3852	-12.2979
hsa-miR-490-001037	-11.4691	-13.1643	-12.8261	-10.5657	-11.3854	-12.2979
hsa-miR-491-3p-002360	-11.4691	-13.1643	-12.8261	-14.509	-15.3852	-12.2979
mmu-miR-491-001630	-11.4691	-8.13323	-12.8261	-7.45287	-9.36736	-8.27461
hsa-miR-493-002364	-7.41249	-8.13418	-12.8261	-6.49158	-7.34784	-8.2861
hsa-miR-494-002365	-7.47001	-6.14947	-12.8261	-4.45394	-6.3655	-8.276
mmu-miR-495-001663	-7.44224	-5.12601	-8.79668	-3.46741	-4.35323	-5.28448
mmu-miR-496-001953	-11.4691	-10.1718	-12.8261	-11.4719	-12.3555	-12.2979
hsa-miR-499-3p-002427	-11.4691	-13.1643	-12.8261	-14.509	-15.3852	-12.2979
mmu-miR-499-001352	-11.4691	-13.1643	-12.8261	-14.509	-15.3852	-12.2979
hsa-miR-500-002428	-11.4691	-9.14945	-12.8261	-8.46995	-10.3645	-12.2979
hsa-miR-501-3p-002435	-11.4691	-13.1643	-12.8261	-10.4892	-15.3852	-12.2979
hsa-miR-501-001047	-11.4691	-13.1643	-12.8261	-6.60939	-15.3852	-12.2979
hsa-miR-502-3p-002083	-11.4691	-13.1643	-12.8261	-10.4944	-11.3548	-12.2979
hsa-miR-502-001109	-11.4691	-10.0598	-12.8261	-10.4993	-11.4152	-9.28778
hsa-miR-503-001048	-11.4691	-9.16823	-12.8261	-10.5016	-9.34053	-9.25726
hsa-miR-504-002084	-11.4691	-13.1643	-12.8261	-14.509	-15.3852	-12.2979
hsa-miR-505-002089	-11.4691	-7.04954	-12.8261	-14.509	-9.37706	-12.2979
hsa-miR-507-001051	-11.4691	-13.1643	-12.8261	-14.509	-15.3852	-12.2979
hsa-miR-508-001052	-11.4691	-13.1643	-12.8261	-14.509	-15.3852	-12.2979
hsa-miR-508-5p-002092	-11.4691	-13.1643	-12.8261	-14.509	-15.3852	-12.2979
hsa-miR-509-5p-002235	-11.4691	-13.1643	-12.8261	-14.509	-15.3852	-12.2979
hsa-miR-510-002241	-11.4691	-13.1643	-12.8261	-14.509	-15.3852	-12.2979
hsa-miR-512-3p-001823	-11.4691	-13.1643	-12.8261	-10.5072	-15.3852	-12.2979
hsa-miR-512-5p-001145	-11.4691	-13.1643	-12.8261	-14.509	-15.3852	-12.2979
hsa-miR-513-5p-002090	-11.4691	-13.1643	-12.8261	-14.509	-15.3852	-12.2979
hsa-miR-515-3p-002369	-11.4691	-13.1643	-12.8261	-11.4673	-15.3852	-12.2979
hsa-miR-515-5p-001112	-11.4691	-13.1643	-12.8261	-11.4786	-15.3852	-12.2979
hsa-miR-516a-5p-002416	-11.4691	-13.1643	-12.8261	-14.509	-15.3852	-12.2979
hsa-miR-516b-001150	-11.4691	-13.1643	-12.8261	-14.509	-15.3852	-12.2979
hsa-miR-517a-002402	-11.4691	-13.1643	-12.8261	-9.53637	-12.3444	-12.2979
hsa-miR-517c-001153	-11.4691	-13.1643	-12.8261	-10.4684	-12.3334	-12.2979
hsa-miR-518a-3p-002397	-11.4691	-13.1643	-12.8261	-14.509	-15.3852	-12.2979
hsa-miR-518a-5p-002396	-11.4691	-13.1643	-12.8261	-14.509	-15.3852	-12.2979
hsa-miR-518b-001156	-11.4691	-13.1643	-12.8261	-10.4851	-15.3852	-12.2979
hsa-miR-518c-002401	-11.4691	-13.1643	-12.8261	-14.509	-15.3852	-12.2979
hsa-miR-518d-001159	-7.44443	-9.14618	-8.81112	-10.4833	-11.3828	-8.29087
hsa-miR-518d-5p-002389	-11.4691	-13.1643	-12.8261	-14.509	-15.3852	-12.2979
hsa-miR-518e-002395	-11.4691	-13.1643	-12.8261	-11.499	-15.3852	-12.2979
hsa-miR-518f-002388	-11.4691	-13.1643	-12.8261	-14.509	-12.3368	-12.2979
hsa-miR-519a-002415	-11.4691	-13.1643	-12.8261	-10.5126	-15.3852	-12.2979
hsa-miR-519d-002403	-11.4691	-13.1643	-12.8261	-11.4784	-12.3311	-12.2979
hsa-miR-519e-002370	-11.4691	-13.1643	-12.8261	-14.509	-15.3852	-12.2979
hsa-miR-520a-001167	-11.4691	-13.1643	-12.8261	-14.509	-15.3852	-12.2979
hsa-miR-520a#-001168	-11.4691	-13.1643	-12.8261	-14.509	-15.3852	-12.2979
hsa-miR-520d-5p-002393	-11.4691	-13.1643	-12.8261	-14.509	-15.3852	-12.2979
hsa-miR-520g-001121	-11.4691	-13.1643	-12.8261	-14.509	-15.3852	-12.2979
hsa-miR-521-001122	-11.4691	-13.1643	-12.8261	-14.509	-15.3852	-12.2979
hsa-miR-522-002413	-11.4691	-13.1643	-12.8261	-11.4964	-15.3852	-12.2979
hsa-miR-523-002386	-11.4691	-13.1643	-12.8261	-14.509	-15.3852	-12.2979
hsa-miR-524-5p-001982	-11.4691	-13.1643	-12.8261	-14.509	-15.3852	-12.2979
hsa-miR-525-3p-002385	-11.4691	-13.1643	-12.8261	-11.4818	-15.3852	-12.2979
hsa-miR-525-001174	-11.4691	-13.1643	-12.8261	-14.509	-15.3852	-12.2979
hsa-miR-526b-002382	-11.4691	-13.1643	-12.8261	-14.509	-15.3852	-12.2979
hsa-miR-532-3p-002355	-7.46041	-6.14585	-8.79452	-4.48891	-7.37097	-6.29718
hsa-miR-532-001518	-7.50829	-7.15417	-12.8261	-4.48481	-6.36319	-7.27438
hsa-miR-539-001286	-7.44326	-7.1368	-8.79713	-4.50032	-5.33413	-5.24883
hsa-miR-541-002201	-7.47577	-13.1643	-12.8261	-10.5896	-15.3852	-8.3612
hsa-miR-542-3p-001284	-11.4691	-13.1643	-12.8261	-11.4744	-12.3522	-12.2979
hsa-miR-542-5p-002240	-11.4691	-13.1643	-12.8261	-14.509	-11.3979	-9.35053
hsa-miR-544-002265	-11.4691	-13.1643	-12.8261	-14.509	-15.3852	-12.2979
hsa-miR-545-002267	-11.4691	-13.1643	-12.8261	-14.509	-12.3314	-12.2979
hsa-miR-548a-001538	-11.4691	-13.1643	-12.8261	-14.509	-15.3852	-9.24351
hsa-miR-548a-5p-002412	-11.4691	-13.1643	-12.8261	-14.509	-15.3852	-12.2979
hsa-miR-548b-001541	-11.4691	-13.1643	-12.8261	-14.509	-15.3852	-12.2979
hsa-miR-548b-5p-002408	-11.4691	-13.1643	-12.8261	-14.509	-12.3426	-12.2979
hsa-miR-548c-001590	-11.4691	-10.094	-12.8261	-14.509	-15.3852	-9.35299
hsa-miR-548c-5p-002429	-11.4691	-13.1643	-12.8261	-11.6958	-15.3852	-12.2979
hsa-miR-548d-001605	-11.4691	-13.1643	-12.8261	-11.5044	-15.3852	-12.2979
hsa-miR-548d-5p-002237	-11.4691	-13.1643	-12.8261	-14.509	-15.3852	-12.2979
hsa-miR-551b-001535	-11.4691	-13.1643	-12.8261	-14.509	-15.3852	-9.28323
hsa-miR-556-3p-002345	-11.4691	-13.1643	-12.8261	-14.509	-15.3852	-12.2979
hsa-miR-556-5p-002344	-11.4691	-13.1643	-12.8261	-14.509	-15.3852	-12.2979
hsa-miR-561-001528	-11.4691	-13.1643	-12.8261	-14.509	-15.3852	-12.2979
hsa-miR-570-002347	-11.4691	-13.1643	-12.8261	-14.509	-15.3852	-12.2979
hsa-miR-574-3p-002349	-4.47325	-2.14024	-5.82046	-1.4895	-2.36518	-2.27125
hsa-miR-576-3p-002351	-11.4691	-9.12085	-12.8261	-10.4641	-11.3546	-12.2979
hsa-miR-576-5p-002350	-11.4691	-13.1643	-12.8261	-14.509	-15.3852	-12.2979
hsa-miR-579-002398	-11.4691	-10.2008	-12.8261	-14.509	-12.3435	-12.2979
hsa-miR-582-3p-002399	-11.4691	-13.1643	-12.8261	-14.509	-15.3852	-9.24364
hsa-miR-582-5p-001983	-11.4691	-13.1643	-12.8261	-14.509	-15.3852	-12.2979
hsa-miR-589-002409	-11.4691	-13.1643	-12.8261	-14.509	-15.3852	-9.32769
hsa-miR-590-5p-001984	-11.4691	-9.13227	-12.8261	-8.47611	-10.3659	-12.2979
hsa-miR-597-001551	-11.4691	-10.1356	-12.8261	-10.4885	-15.3852	-8.27491
hsa-miR-598-001988	-8.46331	-8.13823	-12.8261	-9.49969	-10.3744	-8.261
mmu-miR-615-001960	-11.4691	-6.16313	-12.8261	-5.58302	-6.40439	-12.2979
hsa-miR-615-5p-002353	-11.4691	-13.1643	-12.8261	-14.509	-15.3852	-12.2979
hsa-miR-616-002414	-8.4436	-10.2082	-12.8261	-14.509	-11.3882	-12.2979
hsa-miR-618-001593	-11.4691	-13.1643	-12.8261	-11.4781	-12.3499	-12.2979
hsa-miR-624-002430	-11.4691	-13.1643	-12.8261	-14.509	-15.3852	-12.2979
hsa-miR-625-002431	-11.4691	-10.1051	-12.8261	-10.4635	-11.343	-12.2979
hsa-miR-627-001560	-11.4691	-13.1643	-12.8261	-14.509	-15.3852	-12.2979
hsa-miR-628-5p-002433	-11.4691	-13.1643	-12.8261	-11.4678	-11.3462	-9.2851
hsa-miR-629-002436	-11.4691	-10.1439	-12.8261	-10.4853	-12.3375	-9.24983
hsa-miR-636-002088	-11.4691	-9.17736	-12.8261	-14.509	-11.318	-8.28494
hsa-miR-642-001592	-8.47218	-13.1643	-9.77903	-10.4991	-11.3364	-12.2979
hsa-miR-651-001604	-11.4691	-13.1643	-12.8261	-14.509	-15.3852	-12.2979
hsa-miR-652-002352	-11.4691	-10.1254	-12.8261	-10.5303	-11.3844	-9.3304
hsa-miR-653-002292	-11.4691	-13.1643	-12.8261	-14.509	-15.3852	-12.2979
hsa-miR-654-3p-002239	-11.4691	-10.1044	-12.8261	-9.45681	-11.3588	-12.2979
hsa-miR-654-001611	-11.4691	-9.11256	-12.8261	-6.534	-8.36396	-8.33846
hsa-miR-655-001612	-8.46936	-8.13624	-12.8261	-6.48039	-7.35218	-9.25529
hsa-miR-660-001515	-7.49259	-7.18008	-12.8261	-4.48729	-6.36859	-6.29201
hsa-miR-671-3p-002322	-11.4691	-8.1378	-9.79074	-8.48852	-9.37665	-8.27521
hsa-miR-672-002327	-11.4691	-13.1643	-12.8261	-14.509	-15.3852	-12.2979
hsa-miR-674-002021	-11.4691	-13.1643	-12.8261	-14.509	-15.3852	-12.2979
hsa-miR-708-002341	-8.40894	-5.12668	-9.77968	-4.47354	-6.35321	-5.25133
hsa-miR-744-002324	-7.44658	-7.14737	-12.8261	-6.48026	-6.3472	-7.26978
hsa-miR-758-001990	-8.40574	-9.14794	-12.8261	-9.50248	-9.33812	-12.2979
hsa-miR-871-002354	-11.4691	-13.1643	-12.8261	-14.509	-15.3852	-12.2979
hsa-miR-872-002264	-11.4691	-13.1643	-12.8261	-14.509	-15.3852	-12.2979
hsa-miR-873-002356	-11.4691	-13.1643	-12.8261	-14.509	-15.3852	-12.2979
hsa-miR-874-002268	-11.4691	-8.15816	-12.8261	-14.509	-15.3852	-12.2979
hsa-miR-875-3p-002204	-11.4691	-13.1643	-12.8261	-14.509	-15.3852	-12.2979
hsa-miR-876-3p-002225	-11.4691	-13.1643	-12.8261	-14.509	-12.3671	-12.2979
hsa-miR-876-5p-002205	-11.4691	-13.1643	-12.8261	-10.5183	-15.3852	-12.2979
hsa-miR-885-3p-002372	-11.4691	-13.1643	-12.8261	-14.509	-15.3852	-12.2979
hsa-miR-885-5p-002296	-11.4691	-13.1643	-8.78806	-9.46185	-11.3604	-12.2979
hsa-miR-886-3p-002194	-5.44112	-5.15841	-6.79195	-4.50128	-5.36927	-4.25915
hsa-miR-886-5p-002193	-3.45029	-4.14963	-6.80562	-4.49178	-4.37589	-3.26846
hsa-miR-887-002374	-11.4691	-13.1643	-12.8261	-14.509	-15.3852	-12.2979
hsa-miR-888-002212	-11.4691	-13.1643	-12.8261	-14.509	-15.3852	-12.2979
hsa-miR-889-002202	-11.4691	-9.12082	-12.8261	-7.47472	-9.39391	-9.25195
hsa-miR-890-002209	-11.4691	-13.1643	-12.8261	-14.509	-15.3852	-12.2979
hsa-miR-891a-002191	-11.4691	-13.1643	-12.8261	-14.509	-15.3852	-12.2979
hsa-miR-891b-002210	-11.4691	-13.1643	-12.8261	-14.509	-15.3852	-12.2979
hsa-miR-892a-002195	-11.4691	-13.1643	-12.8261	-14.509	-15.3852	-12.2979
hsa-miR-147-000469	-11.4691	-13.1643	-12.8261	-14.509	-15.3852	-12.2979
hsa-miR-208-000511	-11.4691	-13.1643	-12.8261	-14.509	-15.3852	-12.2979
hsa-miR-211-000514	-11.4691	-13.1643	-12.8261	-10.4587	-15.3852	-12.2979
hsa-miR-212-000515	-11.4691	-6.15388	-12.8261	-7.49226	-9.38528	-8.28146
hsa-miR-219-1-3p-002095	-11.4691	-13.1643	-12.8261	-10.5436	-15.3852	-12.2979
hsa-miR-219-2-3p-002390	-11.4691	-13.1643	-12.8261	-14.509	-15.3852	-12.2979
hsa-miR-220-000523	-11.4691	-13.1643	-12.8261	-14.509	-15.3852	-12.2979
hsa-miR-220b-002206	-11.4691	-13.1643	-12.8261	-14.509	-15.3852	-12.2979
hsa-miR-220c-002211	-11.4691	-13.1643	-12.8261	-14.509	-15.3852	-12.2979
hsa-miR-298-002190	-11.4691	-13.1643	-12.8261	-14.509	-15.3852	-12.2979
hsa-miR-325-000540	-11.4691	-13.1643	-12.8261	-14.509	-15.3852	-12.2979
hsa-miR-346-000553	-11.4691	-13.1643	-12.8261	-14.509	-15.3852	-12.2979
hsa-miR-376c-002122	-6.44501	-4.15045	-9.87997	-1.4799	-3.3636	-5.27606
hsa-miR-384-000574	-11.4691	-13.1643	-12.8261	-14.509	-15.3852	-12.2979
hsa-miR-412-001023	-11.4691	-13.1643	-12.8261	-14.509	-15.3852	-12.2979
hsa-miR-448-001029	-11.4691	-13.1643	-12.8261	-14.509	-15.3852	-12.2979
hsa-miR-492-001039	-11.4691	-13.1643	-12.8261	-14.509	-11.3222	-12.2979
hsa-miR-506-001050	-11.4691	-13.1643	-12.8261	-14.509	-15.3852	-12.2979
hsa-miR-509-3-5p-002155	-11.4691	-13.1643	-12.8261	-14.509	-15.3852	-12.2979
hsa-miR-511-001111	-11.4691	-13.1643	-12.8261	-14.509	-12.3628	-12.2979
hsa-miR-517b-001152	-11.4691	-13.1643	-12.8261	-14.509	-15.3852	-12.2979
hsa-miR-519c-001163	-11.4691	-13.1643	-12.8261	-14.509	-15.3852	-12.2979
hsa-miR-520b-001116	-11.4691	-13.1643	-12.8261	-14.509	-15.3852	-12.2979
hsa-miR-520e-001119	-11.4691	-13.1643	-12.8261	-14.509	-15.3852	-12.2979
hsa-miR-520f-001120	-11.4691	-13.1643	-12.8261	-14.509	-15.3852	-12.2979

## Sheet: All
Gene	2^-ddct	P-value
hsa-let-7a-000377	4920.87	0.19273
hsa-let-7c-000379	0.153844	0.443461
hsa-let-7d-002283	9.36496	0.459347
hsa-let-7e-002406	5.39319	0.616342
hsa-let-7f-000382	1.26981e+06	0.00290156
hsa-let-7g-002282	5.1359	0.556608
hsa-miR-1-002222	0.668537	0.852216
hsa-miR-9-000583	0.616342	0.909371
hsa-miR-10a-000387	0.603945	0.878812
hsa-miR-10b-002218	39.1898	0.412614
hsa-miR-15a-000389	0.0376147	0.209009
hsa-miR-15b-000390	2.3924	0.697581
hsa-miR-16-000391	4.78428	0.618221
hsa-miR-17-002308	2.38507	0.636868
hsa-miR-18a-002422	2.7378	0.450221
hsa-miR-18b-002217	1267.84	0.114323
hsa-miR-19a-000395	4.81052	0.52191
hsa-miR-19b-000396	39.113	0.327743
hsa-miR-20a-000580	19.5873	0.371326
hsa-miR-20b-001014	2.37314	0.634477
hsa-miR-21-000397	614.308	0.0967274
hsa-miR-22-000398	9798.97	0.114181
hsa-miR-23a-000399	0.0772062	0.72948
hsa-miR-23b-000400	0.607502	0.882251
hsa-miR-24-000402	75.207	0.167215
hsa-miR-25-000403	4.70308	0.535977
hsa-miR-26a-000405	155.34	0.151905
hsa-miR-26b-000407	78.2769	0.324687
hsa-miR-27a-000408	619.969	0.0980929
hsa-miR-27b-000409	305.739	0.0492571
hsa-miR-28-3p-002446	40.8184	0.268823
hsa-miR-28-000411	4.69092	0.614188
hsa-miR-29a-002112	311.043	0.153111
hsa-miR-29b-000413	22.5306	0.337434
hsa-miR-29c-000587	2.55147	0.764026
hsa-miR-30b-000602	38.3942	0.304916
hsa-miR-30c-000419	37.8132	0.30139
hsa-miR-31-002279	1346.55	0.0840019
hsa-miR-32-002109	0.0376147	0.209009
hsa-miR-33b-002085	0.0376147	0.209009
hsa-miR-34a-000426	84.8414	0.241888
hsa-miR-34c-000428	4.76024	0.573959
hsa-miR-92a-000431	0.601311	0.840816
mmu-miR-93-001090	20.2597	0.298711
hsa-miR-95-000433	0.309702	0.790276
mmu-miR-96-000186	0.0376147	0.209009
hsa-miR-98-000577	21042.2	0.0656334
hsa-miR-99a-000435	290.987	0.174692
hsa-miR-99b-000436	321.813	0.16946
hsa-miR-100-000437	151.786	0.234491
hsa-miR-101-002253	5.11229	0.386425
hsa-miR-103-000439	314.788	0.150085
hsa-miR-105-002167	0.0376147	0.209009
hsa-miR-106a-002169	4.81434	0.40756
RNU44-001094	186.335	0.419308
hsa-miR-106b-000442	20.0846	0.28916
hsa-miR-107-000443	9.78194	0.208424
hsa-miR-122-002245	0.157401	0.475033
mmu-miR-124a-001182	0.0376147	0.209009
hsa-miR-125a-3p-002199	1.24705	0.94359
hsa-miR-125a-5p-002198	78.596	0.0374385
hsa-miR-125b-000449	18.0794	0.45231
hsa-miR-126-002228	147.718	0.0408195
hsa-miR-127-000452	150.715	0.23686
hsa-miR-127-5p-002229	0.0376147	0.209009
hsa-miR-128a-002216	19.302	0.445107
mmu-miR-129-3p-001184	0.00214889	0.184911
hsa-miR-129-000590	0.0376147	0.209009
hsa-miR-130a-000454	19.5717	0.122178
hsa-miR-130b-000456	326.926	0.140016
hsa-miR-132-000457	19.7408	0.453519
hsa-miR-133a-002246	76.2935	0.259362
hsa-miR-133b-002247	0.607068	0.78493
mmu-miR-134-001186	71.5501	0.138934
hsa-miR-135a-000460	17.1439	0.25812
hsa-miR-135b-002261	20.7698	0.349374
hsa-miR-136-000592	0.150459	0.611041
mmu-miR-137-001129	2862.31	0.0164063
hsa-miR-138-002284	0.00117343	0.194411
hsa-miR-139-3p-002313	4.38904	0.836179
hsa-miR-139-5p-002289	18.8975	0.495156
hsa-miR-140-3p-002234	0.160876	0.546939
mmu-miR-140-001187	153.446	0.112905
hsa-miR-141-000463	0.660663	0.907619
hsa-miR-142-3p-000464	18.2862	0.372003
hsa-miR-142-5p-002248	0.312923	0.690074
hsa-miR-143-002249	628.524	0.0712748
hsa-miR-145-002278	160.859	0.212421
hsa-miR-146a-000468	2.10857e+10	0.00243161
hsa-miR-146b-3p-002361	0.0376147	0.209009
hsa-miR-146b-001097	308.877	0.0823536
hsa-miR-147b-002262	0.0376147	0.209009
hsa-miR-148a-000470	39.5148	0.446813
hsa-miR-148b-000471	42.3172	0.225718
hsa-miR-149-002255	5.07386	0.524756
hsa-miR-150-000473	18.7808	0.224852
hsa-miR-152-000475	149.394	0.114168
mmu-miR-153-001191	0.0376147	0.209009
hsa-miR-154-000477	19.2079	0.214533
hsa-miR-181a-000480	39.7825	0.307506
hsa-miR-181c-000482	10.1938	0.316621
hsa-miR-182-002334	2.29803	0.537793
hsa-miR-183-002269	2.3943	0.51553
hsa-miR-184-000485	84.1851	0.130495
hsa-miR-185-002271	155.851	0.0949603
hsa-miR-186-002285	311.134	0.110451
mmu-miR-187-001193	0.0376147	0.209009
hsa-miR-188-3p-002106	0.0376147	0.209009
hsa-miR-190-000489	0.314061	0.691208
hsa-miR-191-002299	155.033	0.233575
hsa-miR-192-000491	9.9925	0.468623
hsa-miR-193a-3p-002250	1.32358	0.889892
hsa-miR-193a-5p-002281	1.24205	0.945775
hsa-miR-193b-002367	38.7688	0.297652
hsa-miR-194-000493	10.2769	0.319345
hsa-miR-195-000494	2.56633	0.441886
hsa-miR-196b-002215	326.732	0.0607275
hsa-miR-197-000497	4.96427	0.561399
hsa-miR-198-002273	5.03243	0.26252
hsa-miR-199a-000498	4.79853	0.650747
hsa-miR-199a-3p-002304	9.724	0.547696
hsa-miR-199b-000500	0.0049643	0.261688
hsa-miR-200a-000502	0.0376147	0.209009
hsa-miR-200b-002251	9.30223	0.209744
hsa-miR-200c-002300	9.66385	0.529238
hsa-miR-202-002363	0.0376147	0.209009
hsa-miR-203-000507	0.305874	0.654373
hsa-miR-204-000508	1.2406	0.932062
hsa-miR-205-000509	0.597992	0.878122
hsa-miR-208b-002290	0.0376147	0.209009
hsa-miR-210-000512	322.294	0.475337
hsa-miR-214-002306	2.39371	0.783447
hsa-miR-215-000518	1.20983	0.949739
hsa-miR-216a-002220	0.0376147	0.209009
hsa-miR-216b-002326	0.0376147	0.209009
hsa-miR-217-002337	0.0376147	0.209009
hsa-miR-218-000521	0.592585	0.865037
hsa-miR-219-000522	0.0376147	0.209009
hsa-miR-221-000524	9.21926	0.569387
hsa-miR-222-002276	9.57332	0.487178
hsa-miR-223-002295	18.69	0.188378
hsa-miR-224-002099	38.8305	0.271311
hsa-miR-296-3p-002101	9.92671	0.20705
hsa-miR-296-000527	4.83652	0.574365
hsa-miR-299-3p-001015	0.0376147	0.209009
hsa-miR-299-5p-000600	0.597927	0.845451
hsa-miR-301-000528	39.0193	0.295273
hsa-miR-301b-002392	1.29384	0.901141
hsa-miR-302a-000529	10.1622	0.205317
ath-miR159a-000338	0.0376147	0.209009
hsa-miR-302b-000531	41.8627	0.111341
hsa-miR-302c-000533	2.62096	0.479396
hsa-miR-320-002277	19.1621	0.376687
hsa-miR-323-3p-002227	77.8274	0.0887693
hsa-miR-324-3p-002161	2.51343	0.42796
hsa-miR-324-5p-000539	19.1373	0.522224
hsa-miR-326-000542	0.0376147	0.209009
hsa-miR-328-000543	19.79	0.372832
hsa-miR-329-001101	2.66795	0.692489
hsa-miR-330-000544	5.461	0.631972
hsa-miR-330-5p-002230	2.4814	0.842909
hsa-miR-331-000545	149.721	0.11411
hsa-miR-331-5p-002233	0.617423	0.853456
hsa-miR-335-000546	10562.9	0.00391706
hsa-miR-337-5p-002156	9.87137	0.52277
hsa-miR-338-3p-002252	0.0376147	0.209009
hsa-miR-339-3p-002184	19.5799	0.487147
hsa-miR-339-5p-002257	5056.4	0.112756
hsa-miR-340-002258	1.21079	0.949437
hsa-miR-155-002623	0.605328	0.870832
hsa-let-7b-002619	0.583874	0.865075
hsa-miR-342-3p-002260	4.79699	0.615872
hsa-miR-342-5p-002147	0.0376147	0.209009
hsa-miR-345-002186	2.32895	0.783177
hsa-miR-361-000554	19.8916	0.134499
hsa-miR-362-3p-002117	5.13766	0.387195
hsa-miR-362-001273	40.3731	0.210714
hsa-miR-363-001271	0.00224562	0.136547
hsa-miR-365-001020	157.387	0.253515
hsa-miR-367-000555	0.306471	0.558716
hsa-miR-369-3p-000557	2.55872	0.487187
hsa-miR-369-5p-001021	307.839	0.0112287
hsa-miR-370-002275	79.3869	0.16132
hsa-miR-371-3p-002124	0.0376147	0.209009
hsa-miR-372-000560	0.0376147	0.209009
hsa-miR-373-000561	0.0376147	0.209009
hsa-miR-374-000563	161.55	0.26916
mmu-miR-374-5p-001319	39.3519	0.145277
hsa-miR-375-000564	81.1549	0.157984
hsa-miR-376a-000565	591.156	0.15148
hsa-miR-376b-001102	0.0376147	0.209009
hsa-miR-377-000566	0.0376147	0.209009
mmu-miR-379-001138	316.504	0.222987
hsa-miR-380-3p-000569	0.0376147	0.209009
hsa-miR-381-000571	5.21926	0.377252
hsa-miR-382-000572	617.253	0.174997
hsa-miR-383-000573	0.600279	0.903878
hsa-miR-409-5p-002331	81.398	0.212956
hsa-miR-410-001274	653.835	0.121284
hsa-miR-411-001610	78.7179	0.162463
hsa-miR-422a-002297	0.0376147	0.209009
hsa-miR-423-5p-002340	0.586369	0.704405
hsa-miR-424-000604	10.1306	0.539242
hsa-miR-425-5p-001516	80.3286	0.456191
hsa-miR-429-001024	0.0376147	0.209009
hsa-miR-431-001979	45.914	0.217158
hsa-miR-433-001028	9.53383	0.307753
hsa-miR-449-001030	2.34627	0.52949
hsa-miR-449b-001608	5.25141	0.257823
hsa-miR-450a-002303	0.597823	0.779988
hsa-miR-450b-3p-002208	0.0376147	0.209009
hsa-miR-450b-5p-002207	10.1735	0.206787
mmu-miR-451-001141	78.9699	0.205764
hsa-miR-452-002329	154.409	0.137514
hsa-miR-453-002318	0.577134	0.868743
hsa-miR-454-002323	9.56792	0.541898
hsa-miR-455-3p-002244	36.2489	0.495351
hsa-miR-455-001280	2.42517	0.845284
hsa-miR-483-5p-002338	160.767	0.133081
hsa-miR-484-001821	9.51657	0.382758
hsa-miR-485-3p-001277	20.3852	0.249952
hsa-miR-485-5p-001036	0.0376147	0.209009
hsa-miR-486-3p-002093	0.0376147	0.209009
hsa-miR-486-001278	0.623276	0.747361
hsa-miR-487a-001279	20.7823	0.297056
hsa-miR-487b-001285	74.8295	0.153579
hsa-miR-488-002357	0.0376147	0.209009
hsa-miR-489-002358	0.0376147	0.209009
hsa-miR-490-001037	9.25703	0.211444
hsa-miR-491-3p-002360	0.0376147	0.209009
mmu-miR-491-001630	161.298	0.178615
hsa-miR-493-002364	75.9638	0.305681
hsa-miR-494-002365	163.16	0.350588
mmu-miR-495-001663	306.511	0.0822605
mmu-miR-496-001953	0.316815	0.536121
hsa-miR-499-3p-002427	0.0376147	0.209009
mmu-miR-499-001352	0.0376147	0.209009
hsa-miR-500-002428	4.96692	0.643121
hsa-miR-501-3p-002435	0.610126	0.883375
hsa-miR-501-001047	8.98186	0.707802
hsa-miR-502-3p-002083	9.93466	0.207214
hsa-miR-502-001109	8.89323	0.35629
hsa-miR-503-001048	20.5925	0.271227
hsa-miR-504-002084	0.0376147	0.209009
hsa-miR-505-002089	0.0349354	0.520257
hsa-miR-507-001051	0.0376147	0.209009
hsa-miR-508-001052	0.0376147	0.209009
hsa-miR-508-5p-002092	0.0376147	0.209009
hsa-miR-509-5p-002235	0.0376147	0.209009
hsa-miR-510-002241	0.0376147	0.209009
hsa-miR-512-3p-001823	0.602556	0.880115
hsa-miR-512-5p-001145	0.0376147	0.209009
hsa-miR-513-5p-002090	0.0376147	0.209009
hsa-miR-515-3p-002369	0.309738	0.686877
hsa-miR-515-5p-001112	0.307318	0.684422
hsa-miR-516a-5p-002416	0.0376147	0.209009
hsa-miR-516b-001150	0.0376147	0.209009
hsa-miR-517a-002402	9.71896	0.361755
hsa-miR-517c-001153	5.13277	0.383681
hsa-miR-518a-3p-002397	0.0376147	0.209009
hsa-miR-518a-5p-002396	0.0376147	0.209009
hsa-miR-518b-001156	0.611881	0.884123
hsa-miR-518c-002401	0.0376147	0.209009
hsa-miR-518d-001159	0.0370285	0.20756
hsa-miR-518d-5p-002389	0.0376147	0.209009
hsa-miR-518e-002395	0.302995	0.679983
hsa-miR-518f-002388	0.311195	0.56479
hsa-miR-519a-002415	0.600309	0.879136
hsa-miR-519d-002403	2.55286	0.486305
hsa-miR-519e-002370	0.0376147	0.209009
hsa-miR-520a-001167	0.0376147	0.209009
hsa-miR-520a#-001168	0.0376147	0.209009
hsa-miR-520d-5p-002393	0.0376147	0.209009
hsa-miR-520g-001121	0.0376147	0.209009
hsa-miR-521-001122	0.0376147	0.209009
hsa-miR-522-002413	0.303551	0.680558
hsa-miR-523-002386	0.0376147	0.209009
hsa-miR-524-5p-001982	0.0376147	0.209009
hsa-miR-525-3p-002385	0.306646	0.683737
hsa-miR-525-001174	0.0376147	0.209009
hsa-miR-526b-002382	0.0376147	0.209009
hsa-miR-532-3p-002355	18.9445	0.281225
hsa-miR-532-001518	659.928	0.195306
hsa-miR-539-001286	313.847	0.008585
hsa-miR-541-002201	0.547194	0.921751
hsa-miR-542-3p-001284	2.52277	0.493171
hsa-miR-542-5p-002240	4.60138	0.667664
hsa-miR-544-002265	0.0376147	0.209009
hsa-miR-545-002267	0.31236	0.566277
hsa-miR-548a-001538	0.312474	0.792235
hsa-miR-548a-5p-002412	0.0376147	0.209009
hsa-miR-548b-001541	0.0376147	0.209009
hsa-miR-548b-5p-002408	0.309946	0.563191
hsa-miR-548c-001590	0.0344822	0.471825
hsa-miR-548c-5p-002429	0.264359	0.636938
hsa-miR-548d-001605	0.301867	0.678814
hsa-miR-548d-5p-002237	0.0376147	0.209009
hsa-miR-551b-001535	0.303989	0.786164
hsa-miR-556-3p-002345	0.0376147	0.209009
hsa-miR-556-5p-002344	0.0376147	0.209009
hsa-miR-561-001528	0.0376147	0.209009
hsa-miR-570-002347	0.0376147	0.209009
hsa-miR-574-3p-002349	79.2332	0.131168
hsa-miR-576-3p-002351	0.615355	0.855775
hsa-miR-576-5p-002350	0.0376147	0.209009
hsa-miR-579-002398	0.0397113	0.214318
hsa-miR-582-3p-002399	0.312447	0.792216
hsa-miR-582-5p-001983	0.0376147	0.209009
hsa-miR-589-002409	0.294765	0.7793
hsa-miR-590-5p-001984	4.88251	0.647083
hsa-miR-597-001551	1.21598	0.96852
hsa-miR-598-001988	2.44955	0.804709
mmu-miR-615-001960	72.155	0.521678
hsa-miR-615-5p-002353	0.0376147	0.209009
hsa-miR-616-002414	0.00950475	0.2281
hsa-miR-618-001593	2.52036	0.493039
hsa-miR-624-002430	0.0376147	0.209009
hsa-miR-625-002431	1.22765	0.922092
hsa-miR-627-001560	0.0376147	0.209009
hsa-miR-628-5p-002433	41.0816	0.111384
hsa-miR-629-002436	5.15674	0.542094
hsa-miR-636-002088	0.641984	0.923635
hsa-miR-642-001592	0.151993	0.576376
hsa-miR-651-001604	0.0376147	0.209009
hsa-miR-652-002352	9.03553	0.341366
hsa-miR-653-002292	0.0376147	0.209009
hsa-miR-654-3p-002239	2.43872	0.727556
hsa-miR-654-001611	1153.14	0.052517
hsa-miR-655-001612	81.2235	0.285965
hsa-miR-660-001515	1305.94	0.148749
hsa-miR-671-3p-002322	9.56177	0.346728
hsa-miR-672-002327	0.0376147	0.209009
hsa-miR-674-002021	0.0376147	0.209009
hsa-miR-708-002341	150.875	0.179421
hsa-miR-744-002324	160.097	0.261243
hsa-miR-758-001990	0.591031	0.886985
hsa-miR-871-002354	0.0376147	0.209009
hsa-miR-872-002264	0.0376147	0.209009
hsa-miR-873-002356	0.0376147	0.209009
hsa-miR-874-002268	0.00117047	0.122674
hsa-miR-875-3p-002204	0.0376147	0.209009
hsa-miR-876-3p-002225	0.304711	0.556436
hsa-miR-876-5p-002205	0.597972	0.878113
hsa-miR-885-3p-002372	0.0376147	0.209009
hsa-miR-885-5p-002296	1.23229	0.950574
hsa-miR-886-3p-002194	9.59175	0.147403
hsa-miR-886-5p-002193	4.82128	0.52726
hsa-miR-887-002374	0.0376147	0.209009
hsa-miR-888-002212	0.0376147	0.209009
hsa-miR-889-002202	157.088	0.122727
hsa-miR-890-002209	0.0376147	0.209009
hsa-miR-891a-002191	0.0376147	0.209009
hsa-miR-891b-002210	0.0376147	0.209009
hsa-miR-892a-002195	0.0376147	0.209009
hsa-miR-147-000469	0.0376147	0.209009
hsa-miR-208-000511	0.0376147	0.209009
hsa-miR-211-000514	0.623187	0.88887
hsa-miR-212-000515	39.1269	0.450062
hsa-miR-219-1-3p-002095	0.587575	0.873494
hsa-miR-219-2-3p-002390	0.0376147	0.209009
hsa-miR-220-000523	0.0376147	0.209009
hsa-miR-220b-002206	0.0376147	0.209009
hsa-miR-220c-002211	0.0376147	0.209009
hsa-miR-298-002190	0.0376147	0.209009
hsa-miR-325-000540	0.0376147	0.209009
hsa-miR-346-000553	0.0376147	0.209009
hsa-miR-376c-002122	1310.47	0.158329
hsa-miR-384-000574	0.0376147	0.209009
hsa-miR-412-001023	0.0376147	0.209009
hsa-miR-448-001029	0.0376147	0.209009
hsa-miR-492-001039	0.628715	0.84577
hsa-miR-506-001050	0.0376147	0.209009
hsa-miR-509-3-5p-002155	0.0376147	0.209009
hsa-miR-511-001111	0.305632	0.557631
hsa-miR-517b-001152	0.0376147	0.209009
hsa-miR-519c-001163	0.0376147	0.209009
hsa-miR-520b-001116	0.0376147	0.209009
hsa-miR-520e-001119	0.0376147	0.209009
hsa-miR-520f-001120	0.0376147	0.209009

## Sheet: up
Gene	2^-ddct	P-value
hsa-let-7a-000377	4920.87	0.19273
hsa-let-7c-000379	0.153844	0.443461
hsa-let-7d-002283	9.36496	0.459347
hsa-let-7e-002406	5.39319	0.616342
hsa-let-7f-000382	1.26981e+06	0.00290156
hsa-let-7g-002282	5.1359	0.556608
hsa-miR-1-002222	0.668537	0.852216
hsa-miR-9-000583	0.616342	0.909371
hsa-miR-10a-000387	0.603945	0.878812
hsa-miR-10b-002218	39.1898	0.412614
hsa-miR-15a-000389	0.0376147	0.209009
hsa-miR-15b-000390	2.3924	0.697581
hsa-miR-16-000391	4.78428	0.618221
hsa-miR-17-002308	2.38507	0.636868
hsa-miR-18a-002422	2.7378	0.450221
hsa-miR-18b-002217	1267.84	0.114323
hsa-miR-19a-000395	4.81052	0.52191
hsa-miR-19b-000396	39.113	0.327743
hsa-miR-20a-000580	19.5873	0.371326
hsa-miR-20b-001014	2.37314	0.634477
hsa-miR-21-000397	614.308	0.0967274
hsa-miR-22-000398	9798.97	0.114181
hsa-miR-23a-000399	0.0772062	0.72948
hsa-miR-23b-000400	0.607502	0.882251
hsa-miR-24-000402	75.207	0.167215
hsa-miR-25-000403	4.70308	0.535977
hsa-miR-26a-000405	155.34	0.151905
hsa-miR-26b-000407	78.2769	0.324687
hsa-miR-27a-000408	619.969	0.0980929
hsa-miR-27b-000409	305.739	0.0492571
hsa-miR-28-3p-002446	40.8184	0.268823
hsa-miR-28-000411	4.69092	0.614188
hsa-miR-29a-002112	311.043	0.153111
hsa-miR-29b-000413	22.5306	0.337434
hsa-miR-29c-000587	2.55147	0.764026
hsa-miR-30b-000602	38.3942	0.304916
hsa-miR-30c-000419	37.8132	0.30139
hsa-miR-31-002279	1346.55	0.0840019
hsa-miR-32-002109	0.0376147	0.209009
hsa-miR-33b-002085	0.0376147	0.209009
hsa-miR-34a-000426	84.8414	0.241888
hsa-miR-34c-000428	4.76024	0.573959
hsa-miR-92a-000431	0.601311	0.840816
mmu-miR-93-001090	20.2597	0.298711
hsa-miR-95-000433	0.309702	0.790276
mmu-miR-96-000186	0.0376147	0.209009
hsa-miR-98-000577	21042.2	0.0656334
hsa-miR-99a-000435	290.987	0.174692
hsa-miR-99b-000436	321.813	0.16946
hsa-miR-100-000437	151.786	0.234491
hsa-miR-101-002253	5.11229	0.386425
hsa-miR-103-000439	314.788	0.150085
hsa-miR-105-002167	0.0376147	0.209009
hsa-miR-106a-002169	4.81434	0.40756
RNU44-001094	186.335	0.419308
hsa-miR-106b-000442	20.0846	0.28916
hsa-miR-107-000443	9.78194	0.208424
hsa-miR-122-002245	0.157401	0.475033
mmu-miR-124a-001182	0.0376147	0.209009
hsa-miR-125a-3p-002199	1.24705	0.94359
hsa-miR-125a-5p-002198	78.596	0.0374385
hsa-miR-125b-000449	18.0794	0.45231
hsa-miR-126-002228	147.718	0.0408195
hsa-miR-127-000452	150.715	0.23686
hsa-miR-127-5p-002229	0.0376147	0.209009
hsa-miR-128a-002216	19.302	0.445107
mmu-miR-129-3p-001184	0.00214889	0.184911
hsa-miR-129-000590	0.0376147	0.209009
hsa-miR-130a-000454	19.5717	0.122178
hsa-miR-130b-000456	326.926	0.140016
hsa-miR-132-000457	19.7408	0.453519
hsa-miR-133a-002246	76.2935	0.259362
hsa-miR-133b-002247	0.607068	0.78493
mmu-miR-134-001186	71.5501	0.138934
hsa-miR-135a-000460	17.1439	0.25812
hsa-miR-135b-002261	20.7698	0.349374
hsa-miR-136-000592	0.150459	0.611041
mmu-miR-137-001129	2862.31	0.0164063
hsa-miR-138-002284	0.00117343	0.194411
hsa-miR-139-3p-002313	4.38904	0.836179
hsa-miR-139-5p-002289	18.8975	0.495156
hsa-miR-140-3p-002234	0.160876	0.546939
mmu-miR-140-001187	153.446	0.112905
hsa-miR-141-000463	0.660663	0.907619
hsa-miR-142-3p-000464	18.2862	0.372003
hsa-miR-142-5p-002248	0.312923	0.690074
hsa-miR-143-002249	628.524	0.0712748
hsa-miR-145-002278	160.859	0.212421
hsa-miR-146a-000468	2.10857e+10	0.00243161
hsa-miR-146b-3p-002361	0.0376147	0.209009
hsa-miR-146b-001097	308.877	0.0823536
hsa-miR-147b-002262	0.0376147	0.209009
hsa-miR-148a-000470	39.5148	0.446813
hsa-miR-148b-000471	42.3172	0.225718
hsa-miR-149-002255	5.07386	0.524756
hsa-miR-150-000473	18.7808	0.224852
hsa-miR-152-000475	149.394	0.114168
mmu-miR-153-001191	0.0376147	0.209009
hsa-miR-154-000477	19.2079	0.214533
hsa-miR-181a-000480	39.7825	0.307506
hsa-miR-181c-000482	10.1938	0.316621
hsa-miR-182-002334	2.29803	0.537793
hsa-miR-183-002269	2.3943	0.51553
hsa-miR-184-000485	84.1851	0.130495
hsa-miR-185-002271	155.851	0.0949603
hsa-miR-186-002285	311.134	0.110451
mmu-miR-187-001193	0.0376147	0.209009
hsa-miR-188-3p-002106	0.0376147	0.209009
hsa-miR-190-000489	0.314061	0.691208
hsa-miR-191-002299	155.033	0.233575
hsa-miR-192-000491	9.9925	0.468623
hsa-miR-193a-3p-002250	1.32358	0.889892
hsa-miR-193a-5p-002281	1.24205	0.945775
hsa-miR-193b-002367	38.7688	0.297652
hsa-miR-194-000493	10.2769	0.319345
hsa-miR-195-000494	2.56633	0.441886
hsa-miR-196b-002215	326.732	0.0607275
hsa-miR-197-000497	4.96427	0.561399
hsa-miR-198-002273	5.03243	0.26252
hsa-miR-199a-000498	4.79853	0.650747
hsa-miR-199a-3p-002304	9.724	0.547696
hsa-miR-199b-000500	0.0049643	0.261688
hsa-miR-200a-000502	0.0376147	0.209009
hsa-miR-200b-002251	9.30223	0.209744
hsa-miR-200c-002300	9.66385	0.529238
hsa-miR-202-002363	0.0376147	0.209009
hsa-miR-203-000507	0.305874	0.654373
hsa-miR-204-000508	1.2406	0.932062
hsa-miR-205-000509	0.597992	0.878122
hsa-miR-208b-002290	0.0376147	0.209009
hsa-miR-210-000512	322.294	0.475337
hsa-miR-214-002306	2.39371	0.783447
hsa-miR-215-000518	1.20983	0.949739
hsa-miR-216a-002220	0.0376147	0.209009
hsa-miR-216b-002326	0.0376147	0.209009
hsa-miR-217-002337	0.0376147	0.209009
hsa-miR-218-000521	0.592585	0.865037
hsa-miR-219-000522	0.0376147	0.209009
hsa-miR-221-000524	9.21926	0.569387
hsa-miR-222-002276	9.57332	0.487178
hsa-miR-223-002295	18.69	0.188378
hsa-miR-224-002099	38.8305	0.271311
hsa-miR-296-3p-002101	9.92671	0.20705
hsa-miR-296-000527	4.83652	0.574365
hsa-miR-299-3p-001015	0.0376147	0.209009
hsa-miR-299-5p-000600	0.597927	0.845451
hsa-miR-301-000528	39.0193	0.295273
hsa-miR-301b-002392	1.29384	0.901141
hsa-miR-302a-000529	10.1622	0.205317
ath-miR159a-000338	0.0376147	0.209009
hsa-miR-302b-000531	41.8627	0.111341
hsa-miR-302c-000533	2.62096	0.479396
hsa-miR-320-002277	19.1621	0.376687
hsa-miR-323-3p-002227	77.8274	0.0887693
hsa-miR-324-3p-002161	2.51343	0.42796
hsa-miR-324-5p-000539	19.1373	0.522224
hsa-miR-326-000542	0.0376147	0.209009
hsa-miR-328-000543	19.79	0.372832
hsa-miR-329-001101	2.66795	0.692489
hsa-miR-330-000544	5.461	0.631972
hsa-miR-330-5p-002230	2.4814	0.842909
hsa-miR-331-000545	149.721	0.11411
hsa-miR-331-5p-002233	0.617423	0.853456
hsa-miR-335-000546	10562.9	0.00391706
hsa-miR-337-5p-002156	9.87137	0.52277
hsa-miR-338-3p-002252	0.0376147	0.209009
hsa-miR-339-3p-002184	19.5799	0.487147
hsa-miR-339-5p-002257	5056.4	0.112756
hsa-miR-340-002258	1.21079	0.949437
hsa-miR-155-002623	0.605328	0.870832
hsa-let-7b-002619	0.583874	0.865075
hsa-miR-342-3p-002260	4.79699	0.615872
hsa-miR-342-5p-002147	0.0376147	0.209009
hsa-miR-345-002186	2.32895	0.783177
hsa-miR-361-000554	19.8916	0.134499
hsa-miR-362-3p-002117	5.13766	0.387195
hsa-miR-362-001273	40.3731	0.210714
hsa-miR-363-001271	0.00224562	0.136547
hsa-miR-365-001020	157.387	0.253515
hsa-miR-367-000555	0.306471	0.558716
hsa-miR-369-3p-000557	2.55872	0.487187
hsa-miR-369-5p-001021	307.839	0.0112287
hsa-miR-370-002275	79.3869	0.16132
hsa-miR-371-3p-002124	0.0376147	0.209009
hsa-miR-372-000560	0.0376147	0.209009
hsa-miR-373-000561	0.0376147	0.209009
hsa-miR-374-000563	161.55	0.26916
mmu-miR-374-5p-001319	39.3519	0.145277
hsa-miR-375-000564	81.1549	0.157984
hsa-miR-376a-000565	591.156	0.15148
hsa-miR-376b-001102	0.0376147	0.209009
hsa-miR-377-000566	0.0376147	0.209009
mmu-miR-379-001138	316.504	0.222987
hsa-miR-380-3p-000569	0.0376147	0.209009
hsa-miR-381-000571	5.21926	0.377252
hsa-miR-382-000572	617.253	0.174997
hsa-miR-383-000573	0.600279	0.903878
hsa-miR-409-5p-002331	81.398	0.212956
hsa-miR-410-001274	653.835	0.121284
hsa-miR-411-001610	78.7179	0.162463
hsa-miR-422a-002297	0.0376147	0.209009
hsa-miR-423-5p-002340	0.586369	0.704405
hsa-miR-424-000604	10.1306	0.539242
hsa-miR-425-5p-001516	80.3286	0.456191
hsa-miR-429-001024	0.0376147	0.209009
hsa-miR-431-001979	45.914	0.217158
hsa-miR-433-001028	9.53383	0.307753
hsa-miR-449-001030	2.34627	0.52949
hsa-miR-449b-001608	5.25141	0.257823
hsa-miR-450a-002303	0.597823	0.779988
hsa-miR-450b-3p-002208	0.0376147	0.209009
hsa-miR-450b-5p-002207	10.1735	0.206787
mmu-miR-451-001141	78.9699	0.205764
hsa-miR-452-002329	154.409	0.137514
hsa-miR-453-002318	0.577134	0.868743
hsa-miR-454-002323	9.56792	0.541898
hsa-miR-455-3p-002244	36.2489	0.495351
hsa-miR-455-001280	2.42517	0.845284
hsa-miR-483-5p-002338	160.767	0.133081
hsa-miR-484-001821	9.51657	0.382758
hsa-miR-485-3p-001277	20.3852	0.249952
hsa-miR-485-5p-001036	0.0376147	0.209009
hsa-miR-486-3p-002093	0.0376147	0.209009
hsa-miR-486-001278	0.623276	0.747361
hsa-miR-487a-001279	20.7823	0.297056
hsa-miR-487b-001285	74.8295	0.153579
hsa-miR-488-002357	0.0376147	0.209009
hsa-miR-489-002358	0.0376147	0.209009
hsa-miR-490-001037	9.25703	0.211444
hsa-miR-491-3p-002360	0.0376147	0.209009
mmu-miR-491-001630	161.298	0.178615
hsa-miR-493-002364	75.9638	0.305681
hsa-miR-494-002365	163.16	0.350588
mmu-miR-495-001663	306.511	0.0822605
mmu-miR-496-001953	0.316815	0.536121
hsa-miR-499-3p-002427	0.0376147	0.209009
mmu-miR-499-001352	0.0376147	0.209009
hsa-miR-500-002428	4.96692	0.643121
hsa-miR-501-3p-002435	0.610126	0.883375
hsa-miR-501-001047	8.98186	0.707802
hsa-miR-502-3p-002083	9.93466	0.207214
hsa-miR-502-001109	8.89323	0.35629
hsa-miR-503-001048	20.5925	0.271227
hsa-miR-504-002084	0.0376147	0.209009
hsa-miR-505-002089	0.0349354	0.520257
hsa-miR-507-001051	0.0376147	0.209009
hsa-miR-508-001052	0.0376147	0.209009
hsa-miR-508-5p-002092	0.0376147	0.209009
hsa-miR-509-5p-002235	0.0376147	0.209009
hsa-miR-510-002241	0.0376147	0.209009
hsa-miR-512-3p-001823	0.602556	0.880115
hsa-miR-512-5p-001145	0.0376147	0.209009
hsa-miR-513-5p-002090	0.0376147	0.209009
hsa-miR-515-3p-002369	0.309738	0.686877
hsa-miR-515-5p-001112	0.307318	0.684422
hsa-miR-516a-5p-002416	0.0376147	0.209009
hsa-miR-516b-001150	0.0376147	0.209009
hsa-miR-517a-002402	9.71896	0.361755
hsa-miR-517c-001153	5.13277	0.383681
hsa-miR-518a-3p-002397	0.0376147	0.209009
hsa-miR-518a-5p-002396	0.0376147	0.209009
hsa-miR-518b-001156	0.611881	0.884123
hsa-miR-518c-002401	0.0376147	0.209009
hsa-miR-518d-001159	0.0370285	0.20756
hsa-miR-518d-5p-002389	0.0376147	0.209009
hsa-miR-518e-002395	0.302995	0.679983
hsa-miR-518f-002388	0.311195	0.56479
hsa-miR-519a-002415	0.600309	0.879136
hsa-miR-519d-002403	2.55286	0.486305
hsa-miR-519e-002370	0.0376147	0.209009
hsa-miR-520a-001167	0.0376147	0.209009
hsa-miR-520a#-001168	0.0376147	0.209009
hsa-miR-520d-5p-002393	0.0376147	0.209009
hsa-miR-520g-001121	0.0376147	0.209009
hsa-miR-521-001122	0.0376147	0.209009
hsa-miR-522-002413	0.303551	0.680558
hsa-miR-523-002386	0.0376147	0.209009
hsa-miR-524-5p-001982	0.0376147	0.209009
hsa-miR-525-3p-002385	0.306646	0.683737
hsa-miR-525-001174	0.0376147	0.209009
hsa-miR-526b-002382	0.0376147	0.209009
hsa-miR-532-3p-002355	18.9445	0.281225
hsa-miR-532-001518	659.928	0.195306
hsa-miR-539-001286	313.847	0.008585
hsa-miR-541-002201	0.547194	0.921751
hsa-miR-542-3p-001284	2.52277	0.493171
hsa-miR-542-5p-002240	4.60138	0.667664
hsa-miR-544-002265	0.0376147	0.209009
hsa-miR-545-002267	0.31236	0.566277
hsa-miR-548a-001538	0.312474	0.792235
hsa-miR-548a-5p-002412	0.0376147	0.209009
hsa-miR-548b-001541	0.0376147	0.209009
hsa-miR-548b-5p-002408	0.309946	0.563191
hsa-miR-548c-001590	0.0344822	0.471825
hsa-miR-548c-5p-002429	0.264359	0.636938
hsa-miR-548d-001605	0.301867	0.678814
hsa-miR-548d-5p-002237	0.0376147	0.209009
hsa-miR-551b-001535	0.303989	0.786164
hsa-miR-556-3p-002345	0.0376147	0.209009
hsa-miR-556-5p-002344	0.0376147	0.209009
hsa-miR-561-001528	0.0376147	0.209009
hsa-miR-570-002347	0.0376147	0.209009
hsa-miR-574-3p-002349	79.2332	0.131168
hsa-miR-576-3p-002351	0.615355	0.855775
hsa-miR-576-5p-002350	0.0376147	0.209009
hsa-miR-579-002398	0.0397113	0.214318
hsa-miR-582-3p-002399	0.312447	0.792216
hsa-miR-582-5p-001983	0.0376147	0.209009
hsa-miR-589-002409	0.294765	0.7793
hsa-miR-590-5p-001984	4.88251	0.647083
hsa-miR-597-001551	1.21598	0.96852
hsa-miR-598-001988	2.44955	0.804709
mmu-miR-615-001960	72.155	0.521678
hsa-miR-615-5p-002353	0.0376147	0.209009
hsa-miR-616-002414	0.00950475	0.2281
hsa-miR-618-001593	2.52036	0.493039
hsa-miR-624-002430	0.0376147	0.209009
hsa-miR-625-002431	1.22765	0.922092
hsa-miR-627-001560	0.0376147	0.209009
hsa-miR-628-5p-002433	41.0816	0.111384
hsa-miR-629-002436	5.15674	0.542094
hsa-miR-636-002088	0.641984	0.923635
hsa-miR-642-001592	0.151993	0.576376
hsa-miR-651-001604	0.0376147	0.209009
hsa-miR-652-002352	9.03553	0.341366
hsa-miR-653-002292	0.0376147	0.209009
hsa-miR-654-3p-002239	2.43872	0.727556
hsa-miR-654-001611	1153.14	0.052517
hsa-miR-655-001612	81.2235	0.285965
hsa-miR-660-001515	1305.94	0.148749
hsa-miR-671-3p-002322	9.56177	0.346728
hsa-miR-672-002327	0.0376147	0.209009
hsa-miR-674-002021	0.0376147	0.209009
hsa-miR-708-002341	150.875	0.179421
hsa-miR-744-002324	160.097	0.261243
hsa-miR-758-001990	0.591031	0.886985
hsa-miR-871-002354	0.0376147	0.209009
hsa-miR-872-002264	0.0376147	0.209009
hsa-miR-873-002356	0.0376147	0.209009
hsa-miR-874-002268	0.00117047	0.122674
hsa-miR-875-3p-002204	0.0376147	0.209009
hsa-miR-876-3p-002225	0.304711	0.556436
hsa-miR-876-5p-002205	0.597972	0.878113
hsa-miR-885-3p-002372	0.0376147	0.209009
hsa-miR-885-5p-002296	1.23229	0.950574
hsa-miR-886-3p-002194	9.59175	0.147403
hsa-miR-886-5p-002193	4.82128	0.52726
hsa-miR-887-002374	0.0376147	0.209009
hsa-miR-888-002212	0.0376147	0.209009
hsa-miR-889-002202	157.088	0.122727
hsa-miR-890-002209	0.0376147	0.209009
hsa-miR-891a-002191	0.0376147	0.209009
hsa-miR-891b-002210	0.0376147	0.209009
hsa-miR-892a-002195	0.0376147	0.209009
hsa-miR-147-000469	0.0376147	0.209009
hsa-miR-208-000511	0.0376147	0.209009
hsa-miR-211-000514	0.623187	0.88887
hsa-miR-212-000515	39.1269	0.450062
hsa-miR-219-1-3p-002095	0.587575	0.873494
hsa-miR-219-2-3p-002390	0.0376147	0.209009
hsa-miR-220-000523	0.0376147	0.209009
hsa-miR-220b-002206	0.0376147	0.209009
hsa-miR-220c-002211	0.0376147	0.209009
hsa-miR-298-002190	0.0376147	0.209009
hsa-miR-325-000540	0.0376147	0.209009
hsa-miR-346-000553	0.0376147	0.209009
hsa-miR-376c-002122	1310.47	0.158329
hsa-miR-384-000574	0.0376147	0.209009
hsa-miR-412-001023	0.0376147	0.209009
hsa-miR-448-001029	0.0376147	0.209009
hsa-miR-492-001039	0.628715	0.84577
hsa-miR-506-001050	0.0376147	0.209009
hsa-miR-509-3-5p-002155	0.0376147	0.209009
hsa-miR-511-001111	0.305632	0.557631
hsa-miR-517b-001152	0.0376147	0.209009
hsa-miR-519c-001163	0.0376147	0.209009
hsa-miR-520b-001116	0.0376147	0.209009
hsa-miR-520e-001119	0.0376147	0.209009
hsa-miR-520f-001120	0.0376147	0.209009

## Sheet: dw
Gene	2^-ddct	P-value
hsa-let-7a-000377	4920.87	0.19273
hsa-let-7c-000379	0.153844	0.443461
hsa-let-7d-002283	9.36496	0.459347
hsa-let-7e-002406	5.39319	0.616342
hsa-let-7f-000382	1.26981e+06	0.00290156
hsa-let-7g-002282	5.1359	0.556608
hsa-miR-1-002222	0.668537	0.852216
hsa-miR-9-000583	0.616342	0.909371
hsa-miR-10a-000387	0.603945	0.878812
hsa-miR-10b-002218	39.1898	0.412614
hsa-miR-15a-000389	0.0376147	0.209009
hsa-miR-15b-000390	2.3924	0.697581
hsa-miR-16-000391	4.78428	0.618221
hsa-miR-17-002308	2.38507	0.636868
hsa-miR-18a-002422	2.7378	0.450221
hsa-miR-18b-002217	1267.84	0.114323
hsa-miR-19a-000395	4.81052	0.52191
hsa-miR-19b-000396	39.113	0.327743
hsa-miR-20a-000580	19.5873	0.371326
hsa-miR-20b-001014	2.37314	0.634477
hsa-miR-21-000397	614.308	0.0967274
hsa-miR-22-000398	9798.97	0.114181
hsa-miR-23a-000399	0.0772062	0.72948
hsa-miR-23b-000400	0.607502	0.882251
hsa-miR-24-000402	75.207	0.167215
hsa-miR-25-000403	4.70308	0.535977
hsa-miR-26a-000405	155.34	0.151905
hsa-miR-26b-000407	78.2769	0.324687
hsa-miR-27a-000408	619.969	0.0980929
hsa-miR-27b-000409	305.739	0.0492571
hsa-miR-28-3p-002446	40.8184	0.268823
hsa-miR-28-000411	4.69092	0.614188
hsa-miR-29a-002112	311.043	0.153111
hsa-miR-29b-000413	22.5306	0.337434
hsa-miR-29c-000587	2.55147	0.764026
hsa-miR-30b-000602	38.3942	0.304916
hsa-miR-30c-000419	37.8132	0.30139
hsa-miR-31-002279	1346.55	0.0840019
hsa-miR-32-002109	0.0376147	0.209009
hsa-miR-33b-002085	0.0376147	0.209009
hsa-miR-34a-000426	84.8414	0.241888
hsa-miR-34c-000428	4.76024	0.573959
hsa-miR-92a-000431	0.601311	0.840816
mmu-miR-93-001090	20.2597	0.298711
hsa-miR-95-000433	0.309702	0.790276
mmu-miR-96-000186	0.0376147	0.209009
hsa-miR-98-000577	21042.2	0.0656334
hsa-miR-99a-000435	290.987	0.174692
hsa-miR-99b-000436	321.813	0.16946
hsa-miR-100-000437	151.786	0.234491
hsa-miR-101-002253	5.11229	0.386425
hsa-miR-103-000439	314.788	0.150085
hsa-miR-105-002167	0.0376147	0.209009
hsa-miR-106a-002169	4.81434	0.40756
RNU44-001094	186.335	0.419308
hsa-miR-106b-000442	20.0846	0.28916
hsa-miR-107-000443	9.78194	0.208424
hsa-miR-122-002245	0.157401	0.475033
mmu-miR-124a-001182	0.0376147	0.209009
hsa-miR-125a-3p-002199	1.24705	0.94359
hsa-miR-125a-5p-002198	78.596	0.0374385
hsa-miR-125b-000449	18.0794	0.45231
hsa-miR-126-002228	147.718	0.0408195
hsa-miR-127-000452	150.715	0.23686
hsa-miR-127-5p-002229	0.0376147	0.209009
hsa-miR-128a-002216	19.302	0.445107
mmu-miR-129-3p-001184	0.00214889	0.184911
hsa-miR-129-000590	0.0376147	0.209009
hsa-miR-130a-000454	19.5717	0.122178
hsa-miR-130b-000456	326.926	0.140016
hsa-miR-132-000457	19.7408	0.453519
hsa-miR-133a-002246	76.2935	0.259362
hsa-miR-133b-002247	0.607068	0.78493
mmu-miR-134-001186	71.5501	0.138934
hsa-miR-135a-000460	17.1439	0.25812
hsa-miR-135b-002261	20.7698	0.349374
hsa-miR-136-000592	0.150459	0.611041
mmu-miR-137-001129	2862.31	0.0164063
hsa-miR-138-002284	0.00117343	0.194411
hsa-miR-139-3p-002313	4.38904	0.836179
hsa-miR-139-5p-002289	18.8975	0.495156
hsa-miR-140-3p-002234	0.160876	0.546939
mmu-miR-140-001187	153.446	0.112905
hsa-miR-141-000463	0.660663	0.907619
hsa-miR-142-3p-000464	18.2862	0.372003
hsa-miR-142-5p-002248	0.312923	0.690074
hsa-miR-143-002249	628.524	0.0712748
hsa-miR-145-002278	160.859	0.212421
hsa-miR-146a-000468	2.10857e+10	0.00243161
hsa-miR-146b-3p-002361	0.0376147	0.209009
hsa-miR-146b-001097	308.877	0.0823536
hsa-miR-147b-002262	0.0376147	0.209009
hsa-miR-148a-000470	39.5148	0.446813
hsa-miR-148b-000471	42.3172	0.225718
hsa-miR-149-002255	5.07386	0.524756
hsa-miR-150-000473	18.7808	0.224852
hsa-miR-152-000475	149.394	0.114168
mmu-miR-153-001191	0.0376147	0.209009
hsa-miR-154-000477	19.2079	0.214533
hsa-miR-181a-000480	39.7825	0.307506
hsa-miR-181c-000482	10.1938	0.316621
hsa-miR-182-002334	2.29803	0.537793
hsa-miR-183-002269	2.3943	0.51553
hsa-miR-184-000485	84.1851	0.130495
hsa-miR-185-002271	155.851	0.0949603
hsa-miR-186-002285	311.134	0.110451
mmu-miR-187-001193	0.0376147	0.209009
hsa-miR-188-3p-002106	0.0376147	0.209009
hsa-miR-190-000489	0.314061	0.691208
hsa-miR-191-002299	155.033	0.233575
hsa-miR-192-000491	9.9925	0.468623
hsa-miR-193a-3p-002250	1.32358	0.889892
hsa-miR-193a-5p-002281	1.24205	0.945775
hsa-miR-193b-002367	38.7688	0.297652
hsa-miR-194-000493	10.2769	0.319345
hsa-miR-195-000494	2.56633	0.441886
hsa-miR-196b-002215	326.732	0.0607275
hsa-miR-197-000497	4.96427	0.561399
hsa-miR-198-002273	5.03243	0.26252
hsa-miR-199a-000498	4.79853	0.650747
hsa-miR-199a-3p-002304	9.724	0.547696
hsa-miR-199b-000500	0.0049643	0.261688
hsa-miR-200a-000502	0.0376147	0.209009
hsa-miR-200b-002251	9.30223	0.209744
hsa-miR-200c-002300	9.66385	0.529238
hsa-miR-202-002363	0.0376147	0.209009
hsa-miR-203-000507	0.305874	0.654373
hsa-miR-204-000508	1.2406	0.932062
hsa-miR-205-000509	0.597992	0.878122
hsa-miR-208b-002290	0.0376147	0.209009
hsa-miR-210-000512	322.294	0.475337
hsa-miR-214-002306	2.39371	0.783447
hsa-miR-215-000518	1.20983	0.949739
hsa-miR-216a-002220	0.0376147	0.209009
hsa-miR-216b-002326	0.0376147	0.209009
hsa-miR-217-002337	0.0376147	0.209009
hsa-miR-218-000521	0.592585	0.865037
hsa-miR-219-000522	0.0376147	0.209009
hsa-miR-221-000524	9.21926	0.569387
hsa-miR-222-002276	9.57332	0.487178
hsa-miR-223-002295	18.69	0.188378
hsa-miR-224-002099	38.8305	0.271311
hsa-miR-296-3p-002101	9.92671	0.20705
hsa-miR-296-000527	4.83652	0.574365
hsa-miR-299-3p-001015	0.0376147	0.209009
hsa-miR-299-5p-000600	0.597927	0.845451
hsa-miR-301-000528	39.0193	0.295273
hsa-miR-301b-002392	1.29384	0.901141
hsa-miR-302a-000529	10.1622	0.205317
ath-miR159a-000338	0.0376147	0.209009
hsa-miR-302b-000531	41.8627	0.111341
hsa-miR-302c-000533	2.62096	0.479396
hsa-miR-320-002277	19.1621	0.376687
hsa-miR-323-3p-002227	77.8274	0.0887693
hsa-miR-324-3p-002161	2.51343	0.42796
hsa-miR-324-5p-000539	19.1373	0.522224
hsa-miR-326-000542	0.0376147	0.209009
hsa-miR-328-000543	19.79	0.372832
hsa-miR-329-001101	2.66795	0.692489
hsa-miR-330-000544	5.461	0.631972
hsa-miR-330-5p-002230	2.4814	0.842909
hsa-miR-331-000545	149.721	0.11411
hsa-miR-331-5p-002233	0.617423	0.853456
hsa-miR-335-000546	10562.9	0.00391706
hsa-miR-337-5p-002156	9.87137	0.52277
hsa-miR-338-3p-002252	0.0376147	0.209009
hsa-miR-339-3p-002184	19.5799	0.487147
hsa-miR-339-5p-002257	5056.4	0.112756
hsa-miR-340-002258	1.21079	0.949437
hsa-miR-155-002623	0.605328	0.870832
hsa-let-7b-002619	0.583874	0.865075
hsa-miR-342-3p-002260	4.79699	0.615872
hsa-miR-342-5p-002147	0.0376147	0.209009
hsa-miR-345-002186	2.32895	0.783177
hsa-miR-361-000554	19.8916	0.134499
hsa-miR-362-3p-002117	5.13766	0.387195
hsa-miR-362-001273	40.3731	0.210714
hsa-miR-363-001271	0.00224562	0.136547
hsa-miR-365-001020	157.387	0.253515
hsa-miR-367-000555	0.306471	0.558716
hsa-miR-369-3p-000557	2.55872	0.487187
hsa-miR-369-5p-001021	307.839	0.0112287
hsa-miR-370-002275	79.3869	0.16132
hsa-miR-371-3p-002124	0.0376147	0.209009
hsa-miR-372-000560	0.0376147	0.209009
hsa-miR-373-000561	0.0376147	0.209009
hsa-miR-374-000563	161.55	0.26916
mmu-miR-374-5p-001319	39.3519	0.145277
hsa-miR-375-000564	81.1549	0.157984
hsa-miR-376a-000565	591.156	0.15148
hsa-miR-376b-001102	0.0376147	0.209009
hsa-miR-377-000566	0.0376147	0.209009
mmu-miR-379-001138	316.504	0.222987
hsa-miR-380-3p-000569	0.0376147	0.209009
hsa-miR-381-000571	5.21926	0.377252
hsa-miR-382-000572	617.253	0.174997
hsa-miR-383-000573	0.600279	0.903878
hsa-miR-409-5p-002331	81.398	0.212956
hsa-miR-410-001274	653.835	0.121284
hsa-miR-411-001610	78.7179	0.162463
hsa-miR-422a-002297	0.0376147	0.209009
hsa-miR-423-5p-002340	0.586369	0.704405
hsa-miR-424-000604	10.1306	0.539242
hsa-miR-425-5p-001516	80.3286	0.456191
hsa-miR-429-001024	0.0376147	0.209009
hsa-miR-431-001979	45.914	0.217158
hsa-miR-433-001028	9.53383	0.307753
hsa-miR-449-001030	2.34627	0.52949
hsa-miR-449b-001608	5.25141	0.257823
hsa-miR-450a-002303	0.597823	0.779988
hsa-miR-450b-3p-002208	0.0376147	0.209009
hsa-miR-450b-5p-002207	10.1735	0.206787
mmu-miR-451-001141	78.9699	0.205764
hsa-miR-452-002329	154.409	0.137514
hsa-miR-453-002318	0.577134	0.868743
hsa-miR-454-002323	9.56792	0.541898
hsa-miR-455-3p-002244	36.2489	0.495351
hsa-miR-455-001280	2.42517	0.845284
hsa-miR-483-5p-002338	160.767	0.133081
hsa-miR-484-001821	9.51657	0.382758
hsa-miR-485-3p-001277	20.3852	0.249952
hsa-miR-485-5p-001036	0.0376147	0.209009
hsa-miR-486-3p-002093	0.0376147	0.209009
hsa-miR-486-001278	0.623276	0.747361
hsa-miR-487a-001279	20.7823	0.297056
hsa-miR-487b-001285	74.8295	0.153579
hsa-miR-488-002357	0.0376147	0.209009
hsa-miR-489-002358	0.0376147	0.209009
hsa-miR-490-001037	9.25703	0.211444
hsa-miR-491-3p-002360	0.0376147	0.209009
mmu-miR-491-001630	161.298	0.178615
hsa-miR-493-002364	75.9638	0.305681
hsa-miR-494-002365	163.16	0.350588
mmu-miR-495-001663	306.511	0.0822605
mmu-miR-496-001953	0.316815	0.536121
hsa-miR-499-3p-002427	0.0376147	0.209009
mmu-miR-499-001352	0.0376147	0.209009
hsa-miR-500-002428	4.96692	0.643121
hsa-miR-501-3p-002435	0.610126	0.883375
hsa-miR-501-001047	8.98186	0.707802
hsa-miR-502-3p-002083	9.93466	0.207214
hsa-miR-502-001109	8.89323	0.35629
hsa-miR-503-001048	20.5925	0.271227
hsa-miR-504-002084	0.0376147	0.209009
hsa-miR-505-002089	0.0349354	0.520257
hsa-miR-507-001051	0.0376147	0.209009
hsa-miR-508-001052	0.0376147	0.209009
hsa-miR-508-5p-002092	0.0376147	0.209009
hsa-miR-509-5p-002235	0.0376147	0.209009
hsa-miR-510-002241	0.0376147	0.209009
hsa-miR-512-3p-001823	0.602556	0.880115
hsa-miR-512-5p-001145	0.0376147	0.209009
hsa-miR-513-5p-002090	0.0376147	0.209009
hsa-miR-515-3p-002369	0.309738	0.686877
hsa-miR-515-5p-001112	0.307318	0.684422
hsa-miR-516a-5p-002416	0.0376147	0.209009
hsa-miR-516b-001150	0.0376147	0.209009
hsa-miR-517a-002402	9.71896	0.361755
hsa-miR-517c-001153	5.13277	0.383681
hsa-miR-518a-3p-002397	0.0376147	0.209009
hsa-miR-518a-5p-002396	0.0376147	0.209009
hsa-miR-518b-001156	0.611881	0.884123
hsa-miR-518c-002401	0.0376147	0.209009
hsa-miR-518d-001159	0.0370285	0.20756
hsa-miR-518d-5p-002389	0.0376147	0.209009
hsa-miR-518e-002395	0.302995	0.679983
hsa-miR-518f-002388	0.311195	0.56479
hsa-miR-519a-002415	0.600309	0.879136
hsa-miR-519d-002403	2.55286	0.486305
hsa-miR-519e-002370	0.0376147	0.209009
hsa-miR-520a-001167	0.0376147	0.209009
hsa-miR-520a#-001168	0.0376147	0.209009
hsa-miR-520d-5p-002393	0.0376147	0.209009
hsa-miR-520g-001121	0.0376147	0.209009
hsa-miR-521-001122	0.0376147	0.209009
hsa-miR-522-002413	0.303551	0.680558
hsa-miR-523-002386	0.0376147	0.209009
hsa-miR-524-5p-001982	0.0376147	0.209009
hsa-miR-525-3p-002385	0.306646	0.683737
hsa-miR-525-001174	0.0376147	0.209009
hsa-miR-526b-002382	0.0376147	0.209009
hsa-miR-532-3p-002355	18.9445	0.281225
hsa-miR-532-001518	659.928	0.195306
hsa-miR-539-001286	313.847	0.008585
hsa-miR-541-002201	0.547194	0.921751
hsa-miR-542-3p-001284	2.52277	0.493171
hsa-miR-542-5p-002240	4.60138	0.667664
hsa-miR-544-002265	0.0376147	0.209009
hsa-miR-545-002267	0.31236	0.566277
hsa-miR-548a-001538	0.312474	0.792235
hsa-miR-548a-5p-002412	0.0376147	0.209009
hsa-miR-548b-001541	0.0376147	0.209009
hsa-miR-548b-5p-002408	0.309946	0.563191
hsa-miR-548c-001590	0.0344822	0.471825
hsa-miR-548c-5p-002429	0.264359	0.636938
hsa-miR-548d-001605	0.301867	0.678814
hsa-miR-548d-5p-002237	0.0376147	0.209009
hsa-miR-551b-001535	0.303989	0.786164
hsa-miR-556-3p-002345	0.0376147	0.209009
hsa-miR-556-5p-002344	0.0376147	0.209009
hsa-miR-561-001528	0.0376147	0.209009
hsa-miR-570-002347	0.0376147	0.209009
hsa-miR-574-3p-002349	79.2332	0.131168
hsa-miR-576-3p-002351	0.615355	0.855775
hsa-miR-576-5p-002350	0.0376147	0.209009
hsa-miR-579-002398	0.0397113	0.214318
hsa-miR-582-3p-002399	0.312447	0.792216
hsa-miR-582-5p-001983	0.0376147	0.209009
hsa-miR-589-002409	0.294765	0.7793
hsa-miR-590-5p-001984	4.88251	0.647083
hsa-miR-597-001551	1.21598	0.96852
hsa-miR-598-001988	2.44955	0.804709
mmu-miR-615-001960	72.155	0.521678
hsa-miR-615-5p-002353	0.0376147	0.209009
hsa-miR-616-002414	0.00950475	0.2281
hsa-miR-618-001593	2.52036	0.493039
hsa-miR-624-002430	0.0376147	0.209009
hsa-miR-625-002431	1.22765	0.922092
hsa-miR-627-001560	0.0376147	0.209009
hsa-miR-628-5p-002433	41.0816	0.111384
hsa-miR-629-002436	5.15674	0.542094
hsa-miR-636-002088	0.641984	0.923635
hsa-miR-642-001592	0.151993	0.576376
hsa-miR-651-001604	0.0376147	0.209009
hsa-miR-652-002352	9.03553	0.341366
hsa-miR-653-002292	0.0376147	0.209009
hsa-miR-654-3p-002239	2.43872	0.727556
hsa-miR-654-001611	1153.14	0.052517
hsa-miR-655-001612	81.2235	0.285965
hsa-miR-660-001515	1305.94	0.148749
hsa-miR-671-3p-002322	9.56177	0.346728
hsa-miR-672-002327	0.0376147	0.209009
hsa-miR-674-002021	0.0376147	0.209009
hsa-miR-708-002341	150.875	0.179421
hsa-miR-744-002324	160.097	0.261243
hsa-miR-758-001990	0.591031	0.886985
hsa-miR-871-002354	0.0376147	0.209009
hsa-miR-872-002264	0.0376147	0.209009
hsa-miR-873-002356	0.0376147	0.209009
hsa-miR-874-002268	0.00117047	0.122674
hsa-miR-875-3p-002204	0.0376147	0.209009
hsa-miR-876-3p-002225	0.304711	0.556436
hsa-miR-876-5p-002205	0.597972	0.878113
hsa-miR-885-3p-002372	0.0376147	0.209009
hsa-miR-885-5p-002296	1.23229	0.950574
hsa-miR-886-3p-002194	9.59175	0.147403
hsa-miR-886-5p-002193	4.82128	0.52726
hsa-miR-887-002374	0.0376147	0.209009
hsa-miR-888-002212	0.0376147	0.209009
hsa-miR-889-002202	157.088	0.122727
hsa-miR-890-002209	0.0376147	0.209009
hsa-miR-891a-002191	0.0376147	0.209009
hsa-miR-891b-002210	0.0376147	0.209009
hsa-miR-892a-002195	0.0376147	0.209009
hsa-miR-147-000469	0.0376147	0.209009
hsa-miR-208-000511	0.0376147	0.209009
hsa-miR-211-000514	0.623187	0.88887
hsa-miR-212-000515	39.1269	0.450062
hsa-miR-219-1-3p-002095	0.587575	0.873494
hsa-miR-219-2-3p-002390	0.0376147	0.209009
hsa-miR-220-000523	0.0376147	0.209009
hsa-miR-220b-002206	0.0376147	0.209009
hsa-miR-220c-002211	0.0376147	0.209009
hsa-miR-298-002190	0.0376147	0.209009
hsa-miR-325-000540	0.0376147	0.209009
hsa-miR-346-000553	0.0376147	0.209009
hsa-miR-376c-002122	1310.47	0.158329
hsa-miR-384-000574	0.0376147	0.209009
hsa-miR-412-001023	0.0376147	0.209009
hsa-miR-448-001029	0.0376147	0.209009
hsa-miR-492-001039	0.628715	0.84577
hsa-miR-506-001050	0.0376147	0.209009
hsa-miR-509-3-5p-002155	0.0376147	0.209009
hsa-miR-511-001111	0.305632	0.557631
hsa-miR-517b-001152	0.0376147	0.209009
hsa-miR-519c-001163	0.0376147	0.209009
hsa-miR-520b-001116	0.0376147	0.209009
hsa-miR-520e-001119	0.0376147	0.209009
hsa-miR-520f-001120	0.0376147	0.209009
