# Supplementary material for: Extracellular Vesicle-Derived microRNAs of Human Wharton’s Jelly Mesenchymal Stromal Cells May Activate Endogenous VEGF-A to Promote Angiogenesis
Source: Int J Mol Sci. 2021 Feb 19;22(4):2045. doi: 10.3390/ijms22042045 (PMC7922033; doi:10.3390/ijms22042045)
Supplement: Supplementary file 1 [file ijms-22-02045-s001.zip › Table S2.xls]

## Sheet: VEGFA
GO categories of miRNAs upregulated in WJ vs fetal dermal samples. Genes intersection 5	p-value	#genes	#miRNAs	gene name
basophil chemotaxis	0.0290703	1	5	VEGFA
lymph vessel morphogenesis	0.0290703	1	5	VEGFA
coronary vein morphogenesis	0.0290703	1	5	VEGFA
VEGF-activated neuropilin signaling pathway	0.0290703	1	5	VEGFA
positive regulation of retinal ganglion cell axon guidance	0.0290703	1	5	VEGFA
positive regulation of protein localization to early endosome	0.0290703	1	5	VEGFA
regulation of retinal ganglion cell axon guidance	0.0290703	1	5	VEGFA
positive regulation of peptidyl-tyrosine autophosphorylation	0.0290703	1	5	VEGFA
positive regulation of histone deacetylase activity	0.0290703	1	5	VEGFA
positive regulation of cell proliferation by VEGF-activated platelet derived growth factor receptor signaling pathway	0.0290703	1	5	VEGFA
positive regulation of transcription from RNA polymerase II promoter in response to hypoxia	0.0290703	1	5	VEGFA
positive regulation of lymphangiogenesis	0.0290703	1	5	VEGFA
cardiac vascular smooth muscle cell development	0.0290703	1	5	VEGFA
post-embryonic camera-type eye development	0.0290703	1	5	VEGFA
primitive erythrocyte differentiation	0.0290703	1	5	VEGFA
positive regulation of mast cell chemotaxis	0.0290703	1	5	VEGFA
positive regulation of endothelial cell chemotaxis by VEGF-activated vascular endothelial growth factor receptor signaling pathway	0.0290703	1	5	VEGFA
platelet degranulation	0.0290703	2	7	VEGFA, CALU
platelet activation	0.0290703	2	7	VEGFA, CALU
negative regulation of apoptotic process	0.0290703	4	7	VEGFA, BTG2, CDKN1A, TMBIM6
response to stress	0.030123	5	7	VEGFA, BTG2, CDKN1A, TMBIM6, TNRC6A
lung development	0.032683	2	7	VEGFA, SP1
coronary artery morphogenesis	0.0356975	1	5	VEGFA
vascular endothelial growth factor signaling pathway	0.0356975	1	5	VEGFA
positive regulation of vascular permeability	0.0356975	1	5	VEGFA
positive regulation of axon extension involved in axon guidance	0.0356975	1	5	VEGFA
endothelial cell chemotaxis	0.0356975	1	5	VEGFA
cardiac muscle fiber development	0.0356975	1	5	VEGFA
regulation of transcription from RNA polymerase II promoter in response to hypoxia	0.0356975	1	5	VEGFA
positive regulation of cell migration involved in sprouting angiogenesis	0.0356975	1	5	VEGFA
negative regulation of neuron apoptotic process	0.0356975	2	6	VEGFA, BTG2
positive regulation of protein kinase C signaling	0.0360902	1	5	VEGFA
tube formation	0.0360902	1	5	VEGFA
positive regulation of intracellular signal transduction	0.0360902	1	5	VEGFA
commissural neuron axon guidance	0.0360902	1	5	VEGFA
lung vasculature development	0.0375679	1	5	VEGFA
surfactant homeostasis	0.0375679	1	5	VEGFA
positive regulation of p38MAPK cascade	0.0375679	1	5	VEGFA
positive regulation of cellular component movement	0.0387836	1	5	VEGFA
positive regulation of positive chemotaxis	0.0387836	1	5	VEGFA
positive regulation of leukocyte migration	0.0409126	1	5	VEGFA
positive regulation of CREB transcription factor activity	0.042119	1	5	VEGFA
macrophage differentiation	0.042119	1	5	VEGFA
positive regulation of vascular endothelial growth factor receptor signaling pathway	0.042119	1	5	VEGFA
induction of positive chemotaxis	0.0430664	1	5	VEGFA
monocyte differentiation	0.0436599	1	5	VEGFA
cell migration involved in sprouting angiogenesis	0.043946	1	5	VEGFA
negative regulation of cell-cell adhesion	0.0442672	1	5	VEGFA
positive regulation of protein complex assembly	0.0442672	1	5	VEGFA
positive regulation of blood vessel endothelial cell migration	0.0442672	1	5	VEGFA
positive regulation of protein autophosphorylation	0.0450387	1	5	VEGFA
in utero embryonic development	0.0450777	2	7	VEGFA, SP1
positive regulation of receptor internalization	0.0471241	1	5	VEGFA
dopaminergic neuron differentiation	0.0471241	1	5	VEGFA
positive regulation of focal adhesion assembly	0.0471241	1	5	VEGFA
mammary gland alveolus development	0.0473332	1	5	VEGFA
cellular response to vascular endothelial growth factor stimulus	0.0476694	1	5	VEGFA
positive regulation of neuroblast proliferation	0.0497829	1	5	VEGFA
positive regulation of branching involved in ureteric bud morphogenesis	0.0498235	1	5	VEGFA
eye photoreceptor cell development	0.0498235	1	5	VEGFA
camera-type eye morphogenesis	0.0498235	1	5	VEGFA

## Sheet: selected GO
Selected GO terms associated with angiogenesis	log10 p-value	#genes	#miRNAs	gene name	miRNA name
lymph vessel morphogenesis	0.0290703	1	5	VEGFA	146a-5p, 27b-3p, 137, 125a-5p, 126-3p
coronary vein morphogenesis	0.0290703	1	5	VEGFA	146a-5p, 27b-3p, 137, 125a-5p, 126-3p
VEGF-activated neuropilin signaling pathway	0.0290703	1	5	VEGFA	146a-5p, 27b-3p, 137, 125a-5p, 126-3p
positive regulation of cell proliferation by VEGF-activated platelet derived growth factor receptor signaling pathway	0.0290703	1	5	VEGFA	146a-5p, 27b-3p, 137, 125a-5p, 126-3p
positive regulation of lymphangiogenesis	0.0290703	1	5	VEGFA	146a-5p, 27b-3p, 137, 125a-5p, 126-3p
positive regulation of endothelial cell chemotaxis by VEGF-activated vascular endothelial growth factor receptor signaling pathway	0.0290703	1	5	VEGFA	146a-5p, 27b-3p, 137, 125a-5p, 126-3p
coronary artery morphogenesis	0.0356975	1	5	VEGFA	146a-5p, 27b-3p, 137, 125a-5p, 126-3p
vascular endothelial growth factor signaling pathway	0.0356975	1	5	VEGFA	146a-5p, 27b-3p, 137, 125a-5p, 126-3p
positive regulation of vascular permeability	0.0356975	1	5	VEGFA	146a-5p, 27b-3p, 137, 125a-5p, 126-3p
endothelial cell chemotaxis	0.0356975	1	5	VEGFA	146a-5p, 27b-3p, 137, 125a-5p, 126-3p
positive regulation of cell migration involved in sprouting angiogenesis	0.0356975	1	5	VEGFA	146a-5p, 27b-3p, 137, 125a-5p, 126-3p
tube formation	0.0360902	1	5	VEGFA	146a-5p, 27b-3p, 137, 125a-5p, 126-3p
lung vasculature development	0.0375679	1	5	VEGFA	146a-5p, 27b-3p, 137, 125a-5p, 126-3p
positive regulation of vascular endothelial growth factor receptor signaling pathway	0.042119	1	5	VEGFA	146a-5p, 27b-3p, 137, 125a-5p, 126-3p
induction of positive chemotaxis	0.0430664	1	5	VEGFA	146a-5p, 27b-3p, 137, 125a-5p, 126-3p
cell migration involved in sprouting angiogenesis	0.043946	1	5	VEGFA	146a-5p, 27b-3p, 137, 125a-5p, 126-3p
positive regulation of blood vessel endothelial cell migration	0.0442672	1	5	VEGFA	146a-5p, 27b-3p, 137, 125a-5p, 126-3p
cellular response to vascular endothelial growth factor stimulus	0.0476694	1	5	VEGFA	146a-5p, 27b-3p, 137, 125a-5p, 126-3p
