# Supplementary material for: Extracellular Vesicle-Derived microRNAs of Human Wharton’s Jelly Mesenchymal Stromal Cells May Activate Endogenous VEGF-A to Promote Angiogenesis
Source: Int J Mol Sci. 2021 Feb 19;22(4):2045. doi: 10.3390/ijms22042045 (PMC7922033; doi:10.3390/ijms22042045)
Supplement: Supplementary file 1 [file ijms-22-02045-s001.zip › Table S3.xls]

## Sheet: GO terms
GO Categories of miRNAs highly expressed in WJ samples. Genes intersection 15	p-value	#genes	#miRNAs	gene name
negative regulation of antigen processing and presentation of peptide or polysaccharide antigen via MHC class II	0.00202115	1	15	THBS1
negative regulation of dendritic cell antigen processing and presentation	0.00202115	1	15	THBS1
negative regulation of cGMP-mediated signaling	0.00202115	1	15	THBS1
negative regulation of nitric oxide mediated signal transduction	0.002834	1	15	THBS1
negative regulation of plasma membrane long-chain fatty acid transport	0.002834	1	15	THBS1
positive regulation of transforming growth factor beta1 production	0.002834	1	15	THBS1
negative regulation of plasminogen activation	0.002834	1	15	THBS1
positive regulation of transforming growth factor beta production	0.002834	1	15	THBS1
positive regulation of macrophage chemotaxis	0.002834	1	15	THBS1
negative regulation of fibrinolysis	0.002834	1	15	THBS1
chronic inflammatory response	0.002834	1	15	THBS1
endocardial cushion development	0.002834	1	15	THBS1
cellular response to nitric oxide	0.002834	1	15	THBS1
positive regulation of fibroblast migration	0.002834	1	15	THBS1
positive regulation of tumor necrosis factor biosynthetic process	0.002834	1	15	THBS1
growth plate cartilage development	0.002834	1	15	THBS1
positive regulation of macrophage activation	0.002834	1	15	THBS1
response to magnesium ion	0.002834	1	15	THBS1
positive regulation of endothelial cell apoptotic process	0.002834	1	15	THBS1
positive regulation of chemotaxis	0.002834	1	15	THBS1
negative regulation of interleukin-12 production	0.002834	1	15	THBS1
negative regulation of focal adhesion assembly	0.002834	1	15	THBS1
positive regulation of blood coagulation	0.002834	1	15	THBS1
negative regulation of cell-matrix adhesion	0.0029054	1	15	THBS1
negative regulation of fibroblast growth factor receptor signaling pathway	0.00297109	1	15	THBS1
negative regulation of blood vessel endothelial cell migration	0.00308225	1	15	THBS1
positive regulation of blood vessel endothelial cell migration	0.00308225	1	15	THBS1
behavioral response to pain	0.00308225	1	15	THBS1
positive regulation of extrinsic apoptotic signaling pathway via death domain receptors	0.00308225	1	15	THBS1
negative regulation of endothelial cell migration	0.00308225	1	15	THBS1
response to testosterone	0.00388439	1	15	THBS1
positive regulation of transforming growth factor beta receptor signaling pathway	0.00388439	1	15	THBS1
platelet degranulation	0.00410878	1	15	THBS1
positive regulation of reactive oxygen species metabolic process	0.00410878	1	15	THBS1
response to progesterone	0.00410878	1	15	THBS1
engulfment of apoptotic cell	0.00410878	1	15	THBS1
negative regulation of endothelial cell proliferation	0.00410878	1	15	THBS1
peptide cross-linking	0.00410878	1	15	THBS1
positive regulation of phosphorylation	0.00439211	1	15	THBS1
sprouting angiogenesis	0.00471601	1	15	THBS1
cellular response to heat	0.00471601	1	15	THBS1
positive regulation of endothelial cell migration	0.00471601	1	15	THBS1
blood vessel morphogenesis	0.00471601	1	15	THBS1
response to unfolded protein	0.00471601	1	15	THBS1
positive regulation of cell-substrate adhesion	0.00471601	1	15	THBS1
negative regulation of extrinsic apoptotic signaling pathway	0.00481121	1	15	THBS1
outflow tract morphogenesis	0.00538614	1	15	THBS1
positive regulation of translation	0.00574764	1	15	THBS1
cellular response to growth factor stimulus	0.00597063	1	15	THBS1
response to calcium ion	0.00606344	1	15	THBS1
negative regulation of angiogenesis	0.00606344	1	15	THBS1
response to endoplasmic reticulum stress	0.00606344	1	15	THBS1
cellular response to tumor necrosis factor	0.00654966	1	15	THBS1
response to mechanical stimulus	0.00662487	1	15	THBS1
negative regulation of cysteine-type endopeptidase activity involved in apoptotic process	0.00664222	1	15	THBS1
response to glucose	0.0067131	1	15	THBS1
positive regulation of protein kinase B signaling	0.00747293	1	15	THBS1
platelet activation	0.00778839	1	15	THBS1
activation of MAPK activity	0.00783623	1	15	THBS1
positive regulation of angiogenesis	0.0090699	1	15	THBS1
cell cycle arrest	0.00916971	1	15	THBS1
positive regulation of cell migration	0.0129582	1	15	THBS1
response to hypoxia	0.015327	1	15	THBS1
extracellular matrix organization	0.0159395	1	15	THBS1
blood coagulation	0.0159395	1	15	THBS1
cell migration	0.0159395	1	15	THBS1
inflammatory response	0.0198646	1	15	THBS1
membrane organization	0.02198	1	15	THBS1
response to drug	0.0229576	1	15	THBS1
cell motility	0.0234525	1	15	THBS1
anatomical structure formation involved in morphogenesis	0.0261326	1	15	THBS1
immune response	0.0288224	1	15	THBS1
negative regulation of apoptotic process	0.0341588	1	15	THBS1
vesicle-mediated transport	0.0437756	1	15	THBS1
cell adhesion	0.0459407	1	15	THBS1

## Sheet: Selected GO THBS1
Selected GO categories associated with angiogenesis and tissue repair	log10 p-value	#genes	#miRNAs	gene name	miRNA name
positive regulation of transforming growth factor beta1 production	0.002834	1	15	THBS1	let-7b-5p, let-7e-5p, 21-5p, 99a-5p, 100-5p, 125b-5p, 127-3p, 145-5p, 193b-3p, 199a-3p, 214-3p, 221-3p, 222-3p, 320a, 484
positive regulation of transforming growth factor beta production	0.002834	1	15	THBS1	let-7b-5p, let-7e-5p, 21-5p, 99a-5p, 100-5p, 125b-5p, 127-3p, 145-5p, 193b-3p, 199a-3p, 214-3p, 221-3p, 222-3p, 320a, 484
positive regulation of fibroblast migration	0.002834	1	15	THBS1	let-7b-5p, let-7e-5p, 21-5p, 99a-5p, 100-5p, 125b-5p, 127-3p, 145-5p, 193b-3p, 199a-3p, 214-3p, 221-3p, 222-3p, 320a, 484
positive regulation of endothelial cell apoptotic process	0.002834	1	15	THBS1	let-7b-5p, let-7e-5p, 21-5p, 99a-5p, 100-5p, 125b-5p, 127-3p, 145-5p, 193b-3p, 199a-3p, 214-3p, 221-3p, 222-3p, 320a, 484
positive regulation of chemotaxis	0.002834	1	15	THBS1	let-7b-5p, let-7e-5p, 21-5p, 99a-5p, 100-5p, 125b-5p, 127-3p, 145-5p, 193b-3p, 199a-3p, 214-3p, 221-3p, 222-3p, 320a, 484
negative regulation of focal adhesion assembly	0.002834	1	15	THBS1	let-7b-5p, let-7e-5p, 21-5p, 99a-5p, 100-5p, 125b-5p, 127-3p, 145-5p, 193b-3p, 199a-3p, 214-3p, 221-3p, 222-3p, 320a, 484
negative regulation of cell-matrix adhesion	0.0029054	1	15	THBS1	let-7b-5p, let-7e-5p, 21-5p, 99a-5p, 100-5p, 125b-5p, 127-3p, 145-5p, 193b-3p, 199a-3p, 214-3p, 221-3p, 222-3p, 320a, 484
negative regulation of fibroblast growth factor receptor signaling pathway	0.00297109	1	15	THBS1	let-7b-5p, let-7e-5p, 21-5p, 99a-5p, 100-5p, 125b-5p, 127-3p, 145-5p, 193b-3p, 199a-3p, 214-3p, 221-3p, 222-3p, 320a, 484
negative regulation of blood vessel endothelial cell migration	0.00308225	1	15	THBS1	let-7b-5p, let-7e-5p, 21-5p, 99a-5p, 100-5p, 125b-5p, 127-3p, 145-5p, 193b-3p, 199a-3p, 214-3p, 221-3p, 222-3p, 320a, 484
positive regulation of blood vessel endothelial cell migration	0.00308225	1	15	THBS1	let-7b-5p, let-7e-5p, 21-5p, 99a-5p, 100-5p, 125b-5p, 127-3p, 145-5p, 193b-3p, 199a-3p, 214-3p, 221-3p, 222-3p, 320a, 484
negative regulation of endothelial cell migration	0.00308225	1	15	THBS1	let-7b-5p, let-7e-5p, 21-5p, 99a-5p, 100-5p, 125b-5p, 127-3p, 145-5p, 193b-3p, 199a-3p, 214-3p, 221-3p, 222-3p, 320a, 484
positive regulation of transforming growth factor beta receptor signaling pathway	0.00388439	1	15	THBS1	let-7b-5p, let-7e-5p, 21-5p, 99a-5p, 100-5p, 125b-5p, 127-3p, 145-5p, 193b-3p, 199a-3p, 214-3p, 221-3p, 222-3p, 320a, 484
negative regulation of endothelial cell proliferation	0.00410878	1	15	THBS1	let-7b-5p, let-7e-5p, 21-5p, 99a-5p, 100-5p, 125b-5p, 127-3p, 145-5p, 193b-3p, 199a-3p, 214-3p, 221-3p, 222-3p, 320a, 484
sprouting angiogenesis	0.00471601	1	15	THBS1	let-7b-5p, let-7e-5p, 21-5p, 99a-5p, 100-5p, 125b-5p, 127-3p, 145-5p, 193b-3p, 199a-3p, 214-3p, 221-3p, 222-3p, 320a, 484
positive regulation of endothelial cell migration	0.00471601	1	15	THBS1	let-7b-5p, let-7e-5p, 21-5p, 99a-5p, 100-5p, 125b-5p, 127-3p, 145-5p, 193b-3p, 199a-3p, 214-3p, 221-3p, 222-3p, 320a, 484
blood vessel morphogenesis	0.00471601	1	15	THBS1	let-7b-5p, let-7e-5p, 21-5p, 99a-5p, 100-5p, 125b-5p, 127-3p, 145-5p, 193b-3p, 199a-3p, 214-3p, 221-3p, 222-3p, 320a, 484
positive regulation of cell-substrate adhesion	0.00471601	1	15	THBS1	let-7b-5p, let-7e-5p, 21-5p, 99a-5p, 100-5p, 125b-5p, 127-3p, 145-5p, 193b-3p, 199a-3p, 214-3p, 221-3p, 222-3p, 320a, 484
negative regulation of extrinsic apoptotic signaling pathway	0.00481121	1	15	THBS1	let-7b-5p, let-7e-5p, 21-5p, 99a-5p, 100-5p, 125b-5p, 127-3p, 145-5p, 193b-3p, 199a-3p, 214-3p, 221-3p, 222-3p, 320a, 484
cellular response to growth factor stimulus	0.00597063	1	15	THBS1	let-7b-5p, let-7e-5p, 21-5p, 99a-5p, 100-5p, 125b-5p, 127-3p, 145-5p, 193b-3p, 199a-3p, 214-3p, 221-3p, 222-3p, 320a, 484
negative regulation of angiogenesis	0.00606344	1	15	THBS1	let-7b-5p, let-7e-5p, 21-5p, 99a-5p, 100-5p, 125b-5p, 127-3p, 145-5p, 193b-3p, 199a-3p, 214-3p, 221-3p, 222-3p, 320a, 484
response to mechanical stimulus	0.00662487	1	15	THBS1	let-7b-5p, let-7e-5p, 21-5p, 99a-5p, 100-5p, 125b-5p, 127-3p, 145-5p, 193b-3p, 199a-3p, 214-3p, 221-3p, 222-3p, 320a, 484
activation of MAPK activity	0.00783623	1	15	THBS1	let-7b-5p, let-7e-5p, 21-5p, 99a-5p, 100-5p, 125b-5p, 127-3p, 145-5p, 193b-3p, 199a-3p, 214-3p, 221-3p, 222-3p, 320a, 484
positive regulation of angiogenesis	0.0090699	1	15	THBS1	let-7b-5p, let-7e-5p, 21-5p, 99a-5p, 100-5p, 125b-5p, 127-3p, 145-5p, 193b-3p, 199a-3p, 214-3p, 221-3p, 222-3p, 320a, 484
positive regulation of cell migration	0.0129582	1	15	THBS1	let-7b-5p, let-7e-5p, 21-5p, 99a-5p, 100-5p, 125b-5p, 127-3p, 145-5p, 193b-3p, 199a-3p, 214-3p, 221-3p, 222-3p, 320a, 484
response to hypoxia	0.015327	1	15	THBS1	let-7b-5p, let-7e-5p, 21-5p, 99a-5p, 100-5p, 125b-5p, 127-3p, 145-5p, 193b-3p, 199a-3p, 214-3p, 221-3p, 222-3p, 320a, 484
extracellular matrix organization	0.0159395	1	15	THBS1	let-7b-5p, let-7e-5p, 21-5p, 99a-5p, 100-5p, 125b-5p, 127-3p, 145-5p, 193b-3p, 199a-3p, 214-3p, 221-3p, 222-3p, 320a, 484
cell migration	0.0159395	1	15	THBS1	let-7b-5p, let-7e-5p, 21-5p, 99a-5p, 100-5p, 125b-5p, 127-3p, 145-5p, 193b-3p, 199a-3p, 214-3p, 221-3p, 222-3p, 320a, 484
cell motility	0.0234525	1	15	THBS1	let-7b-5p, let-7e-5p, 21-5p, 99a-5p, 100-5p, 125b-5p, 127-3p, 145-5p, 193b-3p, 199a-3p, 214-3p, 221-3p, 222-3p, 320a, 484
negative regulation of apoptotic process	0.0341588	1	15	THBS1	let-7b-5p, let-7e-5p, 21-5p, 99a-5p, 100-5p, 125b-5p, 127-3p, 145-5p, 193b-3p, 199a-3p, 214-3p, 221-3p, 222-3p, 320a, 484
cell adhesion	0.0459407	1	15	THBS1	let-7b-5p, let-7e-5p, 21-5p, 99a-5p, 100-5p, 125b-5p, 127-3p, 145-5p, 193b-3p, 199a-3p, 214-3p, 221-3p, 222-3p, 320a, 484
